# Supplementary material for: Global Lysine Crotonylation Alterations of Host Cell Proteins Caused by Brucella Effector BspF
Source: Front Cell Infect Microbiol. 2021 Jan 8;10:603457. doi: 10.3389/fcimb.2020.603457 (PMC7821425; doi:10.3389/fcimb.2020.603457)
Supplement: Supplementary Table 1 — Mass spectrometry of histone octamers crotonylation sites. [file Table_1.xlsx]

## Sheet: summary
Group	Accession	Protein names	MW [kDa]	Protein score	Sequence coverage (%)	Position	Peptide score	Modified sequence	Mass error [ppm]	# PSMs
Non-BspF	histoneH2B	histoneH2B	13.9116	1156.91	78.57	K 117	43.39	HAVSEGTkAVTK	-1.29129	2
	histoneH2B	histoneH2B	13.9116	1156.91	78.57	K 47	31.99	VLkQVHPDTGISSK	0.16917	1
	histoneH2B	histoneH2B	13.9116	1156.91	78.57	K 21	20.03	AVTkAQK	0.351077	1
	histoneH4	histoneH4	11.3604	604.97	58.25	K 13	33.44	GLGkGGAK	-0.133343	1
	histoneH3	histoneH3	15.2654	514.29	45.93	K 24	33.95	QLATkAAR	0.153745	1
	histoneH3	histoneH3	15.2654	514.29	45.93	K 19	24.77	kQLATK	0.358538	1
	histoneH2A	histoneH2A	14.0869	459.77	40.77	K 37	31.15	kGNYAER	-0.0993661	1
BspF-added	histone H2B	histone H2B	13.9116	887.18	67.46	K 47	28.16	VLkQVHPDTGISSK	-0.527548	1
	histone H3	histone H3	15.2654	398.51	42.22	K 24	25.93	KQLATkAAR	-1.42684	1
