# Supplementary material for: Global Lysine Crotonylation Alterations of Host Cell Proteins Caused by Brucella Effector BspF
Source: Front Cell Infect Microbiol. 2021 Jan 8;10:603457. doi: 10.3389/fcimb.2020.603457 (PMC7821425; doi:10.3389/fcimb.2020.603457)
Supplement: Supplementary Table 2 — Summary and classification of crotonylated proteins and crotonylated sites, including Crotonylation summary, Up-regulated proteins, Down-regulated proteins and Modification distribution. [file Table_2.xlsx]

## Sheet: Crotonylation summary
Protein accession	Gene name	Modified sequence	Position	Mass error [ppm]	Peptide Score	BspF/HA Ratio
A0A096LP55	UQCRHL	EQCEQLEK(1)CVK	42	-0.35892	116.55	0.755
A0AVT1	UBA6	TPK(1)TVFFESLER	295	0.52268	82.069	0.464
A4FU69	EFCAB5	AQAMQQK(1)IIDK	132	0.62895	46.844
A5YKK6	CNOT1	FK(1)DSTIK	877	-1.0089	93.992	0.984
A6NHQ2	FBLL1	SK(1)LAAAILGGVDQIHIK	155	-0.062184	48.677	1.236
A6NNT2	C16orf96	LK(1)EEELER	747	-3.0612	61.679
B4DS77	SHISA9	ELNK(1)YASLK	275	-0.8829	54.982
L0R6Q1	SLC35A4	ADDKDSLPK(1)LK	10	0.80996	71.806	0.938
O00116	AGPS	FYITK(1)FK	454	0.16233	64.757	1.073
O00151	PDLIM1	LVGGK(1)DFEQPLAISR	22	-0.2042	60.246	1.218
O00186	STXBP3	SVVWQK(1)IK	17	-0.29893	58.716	0.943
O00193	SMAP	LVIGDHK(1)STSHFR	62	-0.62778	62.162	1.074
O00217	NDUFS8	YVNMQDPEMDMK(1)SVTDR	49	-0.20879	152.37	0.928
O00231	PSMD11	SLADFEK(1)ALTDYR	304	-1.3965	78.814	1.157
O00231	PSMD11	TYHALSNLPK(1)AR	185	0.41141	51.286	1.789
O00231	PSMD11	DIQENDEEAVQVK(1)EQSILELGSLLAK	46	0.24174	87.196	1.269
O00231	PSMD11	VVDSLYNK(1)AK	417	-0.052564	54.094	1.403
O00232	PSMD12	TTHLIAK(1)EEMIHNLQ	448	-0.42363	98.676	1.277
O00232	PSMD12	TIFAK(1)VDR	405	0.063826	101.43	0.766
O00264	PGRMC1	LLK(1)EGEEPTVYSDEEEPKDESAR	172	0.68483	126.97	0.772
O00264	PGRMC1	YHHVGK(1)LLK	169	-0.40639	101.72	0.919
O00264	PGRMC1	VFDVTK(1)GR	102	-0.030053	105.14	0.998
O00264	PGRMC1	K(1)FYGPEGPYGVFAGR	105	0.12911	136.6	1.019
O00264	PGRMC1	ILMAINGK(1)VFDVTK	96	-0.4156	110.25	0.784
O00299	CLIC1	NSNPALNDNLEK(1)GLLK	131	-0.0010374	121.32	0.815
O00299	CLIC1	K(1)FLDGNELTLADCNLLPK	166	-0.72534	75.564
O00330	PDHX	GIFTK(1)EDALK	213	-0.35792	68.76	1.076
O00410	IPO5	EK(1)FMQDASDVMQLLLK	572	0.83008	87.429	1.852
O00410	IPO5	LEEHFK(1)NQELR	806	0.16371	109.72	0.843
O00410	IPO5	AK(1)LEEHFK	800	0.006543	96.034	0.763
O00410	IPO5	FHEK(1)VIAALLQTMEDQGNQR	441	-0.33493	73.294	1.489
O00422	SAP18	ELTSLVK(1)EVYPEAR	74	0.57864	97.866	1.022
O00425	IGF2BP3	AIEALSGK(0.985)IELHGK(0.015)PIEVEHSVPK	60	0.25837	48.232
O00461	GOLIM4	LK(1)ETVYNLR	172	0.31468	93.649	1.423
O00461	GOLIM4	YLQLQQEK(1)EQELSK	164	0.011585	167.32	0.952
O00469	PLOD2	LFIHNK(1)EVYHEK	335	0.018925	54.007	1.103
O00469	PLOD2	GGDGINSIGGGQK(1)VR	89	0.32726	79.885	0.873
O00483	NDUFA4	FYSVNVDYSK(1)LK	73	2.8898	71.806	1.1
O00483	NDUFA4	NNPEPWNK(1)LGPNDQYK	55	0.29176	95.236
O00541	PES1	FLLHEPIVNK(1)FR	81	0.61355	115.57	1.253
O00541	PES1	LAQEEESEAK(1)R	533	-0.18034	152.07	0.834
O00541	PES1	EK(1)YLYQK	545	0.41105	65.777
O00541	PES1	VMAGTLK(1)LEDK	517	-0.84548	90.614	1.573
O00541	PES1	TFYLIK(1)DIR	68	0.019296	76.228	0.666
O00541	PES1	LK(1)LLALQR	441	-0.38218	81.89	1.259
O00541	PES1	ELEAQEK(1)HK	322	0.32141	128.12	0.84
O00541	PES1	YLYQK(1)IMFGK	550	-2.3049	59.908
O00560	SDCBP	EVILCK(1)DQDGK	119	-0.12363	63.401	1.401
O00566	MPHOSPH10	ATGRPECFLTIQEGLASK(1)FTSLTK	38	-0.3762	88.573
O00566	MPHOSPH10	SK(1)LSLAEIYEQEYIK	466	-0.089707	68.413	1.216
O00566	MPHOSPH10	SIVDDK(1)FFK	203	1.1644	64.711	0.912
O00566	MPHOSPH10	ASFIKDEGK(1)DK	636	-2.0437	71.085	1.321
O00566	MPHOSPH10	IASLEK(1)ELLEK	376	-0.69051	105.03	1.041
O00566	MPHOSPH10	LNQQK(1)TAEEENPEHVEIQK	484	-0.44026	100.02	1.058
O00566	MPHOSPH10	LLEK(1)SSVDQAGK	601	-0.66275	43.713	0.84
O00567	NOP56	FSK(1)EEPVSSGPEEAVGK	564	-0.15627	111.22	1.353
O00567	NOP56	YPASTVQILGAEK(1)ALFR	333	0.50133	99.044	0.688
O00567	NOP56	STPK(1)EETVNDPEEAGHR	540	0.33494	88.19	1.113
O00567	NOP56	GNTPK(1)YGLIFHSTFIGR	347	1.1938	66.068	1.114
O00567	NOP56	ELNEDK(0.188)LEK(0.812)LEELTMDGAK	230	0.41464	49.066
O00567	NOP56	SK(1)MSQVAPSLSALIGEAVGAR	288	0.77254	92.913
O00567	NOP56	EVEEISLLQPQVEESVLNLGK(1)FHSIVR	41	0.049641	83.312
O00567	NOP56	IDCFSEVPTSVFGEK(1)LR	396	-0.61828	118.21	2.092
O00567	NOP56	VK(1)FNVNR	158	0.42312	80.294	0.861
O00567	NOP56	YLANK(1)CSIASR	375	0.50266	84.605	0.977
O00567	NOP56	SFSK(1)EELMSSDLEETAGSTSIPK	514	-1.7331	70.828	0.823
O00567	NOP56	LIAHAGSLTNLAK(1)YPASTVQILGAEK	320	-0.50537	101.76	0.982
O00567	NOP56	NLDVMK(1)EAMVQAEEAAAEITR	422	-1.2082	159.14	1.176
O00571	DDX3X	VVWVEESDK(1)R	427	0.10195	86.18	1.278
O00571	DDX3X	GK(1)SSFFSDR	81	0.14481	70.028	0.819
O00571	DDX3X	GK(1)IGLDFCK	335	0.019045	72.607	0.848
O00571	DDX3X	DK(1)DAYSSFGSR	66	-1.124	57.175
O00571	DDX3X	GLDISNVK(1)HVINFDLPSDIEEYVHR	511	0.70619	40.533	1.159
O00571	DDX3X	GFYDK(1)DSSGWSSSK	55	-0.13346	74.789	0.939
O00584	RNASET2	ELDLNSVLLK(1)LGIK	153	0.92846	106.32	1.8
O00635	TRIM38	EK(0.187)LQK(0.813)AVTK	142	-0.70198	85.533
O00762	UBE2C	EK(1)WSALYDVR	121	0.45025	51.286	1.453
O00767	SCD	GSTLDLSDLEAEK(1)LVMFQR	209	-0.51561	43.752	1.028
O00767	SCD	AHHK(1)FSETHADPHNSR	162	-0.42999	65.231	0.654
O00767	SCD	EK(1)GSTLDLSDLEAEK	196	-1.6046	98.281	1.555
O00767	SCD	VSK(1)AAILAR	341	0.47934	63.216	0.537
O14561	NDUFAB1	LYDK(1)IDPEK	92	-2.6991	83.278
O14561	NDUFAB1	VLYVLK(1)LYDK	88	0.030284	70.942	1.292
O14561	NDUFAB1	LMCPQEIVDYIADK(0.796)K(0.204)DVYE	151	-1.2655	42.118	2.047
O14561	NDUFAB1	IDPEK(1)LSVNSHFMK	97	-0.066405	94.717	1.198
O14578	CIT	PEVGEYAK(1)LEK	626	1.5446	49.448	0.815
O14579	COPE	K(1)FGVVLDEIKPSSAPELQAVR	65	0.35099	83.359	1.032
O14579	COPE	EYQAK(1)ENDFDR	293	-0.23441	128.88	1.116
O14681	EI24	ADSVK(1)TFLQDLAR	6	-0.73814	133.32	0.833
O14735	CDIPT	GSESHK(1)MIDLSGNPVLR	121	0.69976	44.831
O14737	PDCD5	LSNLALVK(0.034)PEK(0.966)TK	66	-1.4717	48.608	1.215
O14737	PDCD5	TTTVK(1)FNR	110	0.66243	95.531	0.873
O14737	PDCD5	LAELQAK(1)HGDPGDAAQQEAK	20	1.4524	44.848
O14776	TCERG1	QFK(1)DMLLER	667	-0.61637	79.489	1.243
O14776	TCERG1	YLLLNPK(1)ER	700	-0.40883	74.464	0.756
O14776	TCERG1	MMEEAK(1)FNPR	740	-0.097835	121.73
O14776	TCERG1	EAAMEAEIK(1)AAR	649	0.029459	53.557	1.325
O14776	TCERG1	IK(1)SDFFELLSNHHLDSQSR	796	1.2764	90.718	1.304
O14776	TCERG1	IKEPIKEPSEEPLPMETEEEDPK(1)EEPIK	495	-0.24007	51.621
O14776	TCERG1	EDLFK(1)QYIEK	841	0.41693	121.6	1.112
O14776	TCERG1	NLDSEK(1)EK	855	0.31394	107.69	0.683
O14776	TCERG1	SEQTK(1)EIDR	885	0.44063	88.495	1.01
O14818	PSMA7	SVAK(1)LQDER	52	-0.42957	76.228	0.667
O14818	PSMA7	YVAEIEK(0.005)EK(0.995)EENEK	236	-0.61345	114.7	1.288
O14818	PSMA7	LYQTDPSGTYHAWK(1)ANAIGR	157	0.13247	124.84	1.327
O14818	PSMA7	YIASLK(1)QR	115	0.087222	84.568	1.304
O14904	WNT9A	FVK(1)EFLGR	180	0.87546	57.281	1.163
O14929	HAT1	LMQGFNEDMAIEAQQK(1)FK	320	-1.3632	46.543	1.057
O14929	HAT1	FLVEYK(1)SAVEK	15	-0.86075	57.175	0.821
O14949	UQCRQ	AYPHVFTK(1)GIPNVLR	33	-0.25217	93.649	1.025
O14964	HGS	VEGHVFPEFK(1)ESDAMFAAER	146	-0.96109	67.928	1.27
O14964	HGS	LYYEGLQDK(1)LAQIR	473	-0.77289	47.622
O14979	HNRNPDL	NQQDDGK(1)MFIGGLSWDTSK	149	-0.36097	93.92	0.777
O14979	HNRNPDL	GFGFVLFK(1)DAASVDK	197	-0.00069785	121.18	0.965
O14979	HNRNPDL	MFIGGLSWDTSK(1)K	161	-0.49681	62.287	0.884
O14979	HNRNPDL	DAASVDK(1)VLELK	204	0.25022	70.563	1.37
O14979	HNRNPDL	INASK(1)NQQDDGK	142	-0.91678	136.7	0.269
O14979	HNRNPDL	EYFGAFGEIENIELPMDTK(1)TNER	269	-0.5931	44.541
O14979	HNRNPDL	VLELK(1)EHK	209	-0.4719	85.161	1.056
O14979	HNRNPDL	EHK(1)LDGK	212	0.68397	95.815	0.707
O14979	HNRNPDL	YHQIGSGK(1)CEIK	302	-0.37163	133.16	0.456
O14979	HNRNPDL	LDGK(1)LIDPK	216	0.3014	101.66
O14979	HNRNPDL	VAQPK(1)EVYR	311	0.55232	101.9	2.267
O14980	XPO1	NVDILK(1)DPETVK	680	-1.6219	54.276	0.821
O14980	XPO1	DTDSINLYK(1)NMR	455	-0.69646	106.67	0.877
O14980	XPO1	QLYLPMLFK(1)VR	415	-0.24355	96.342
O14980	XPO1	LFVTGLFSLNQDIPAFK(1)EHLR	1012	0.80954	134.29
O14980	XPO1	MAQEVLTHLK(1)EHPDAWTR	54	-0.29277	66.893	1.303
O15020	SPTBN2	QLLLDTTDK(1)FR	1909	0.74006	66.267	0.999
O15042	U2SURP	YSEMSEEK(1)R	840	-0.61065	111.61	0.867
O15042	U2SURP	AFSIGK(1)MSTAK	88	0.60319	89.266	1.048
O15042	U2SURP	SNLELFK(1)EELK	208	0.31382	80.871	1.5
O15042	U2SURP	PLLENK(1)LK	80	-0.11545	78.113	1.5
O15042	U2SURP	NK(1)EDFEK	405	0.11565	58.815	1.3
O15042	U2SURP	DK(1)LEEILR	541	0.081862	85.38	1.038
O15042	U2SURP	TIQGHLQSENFK(1)QR	647	-0.62422	110.44	0.684
O15117	FYB1	EK(1)K(1)EQEIK	495	0.38427	62.546	1.166
O15117	FYB1	EK(1)K(1)EQEIK	496	0.38427	62.546	1.166
O15121	DEGS1	EILAK(1)YPEIK	29	0.73921	58.63	0.858
O15144	ARPC2	VFMQEFK(1)EGR	186	-0.36265	82.417	1.086
O15144	ARPC2	FYK(1)ELQAHGADELLK	65	0.074992	49.265	0.692
O15173	PGRMC2	EK(1)YDYVGR	193	-0.13473	65.156	0.961
O15212	PFDN6	LLGPVLVK(1)QELGEAR	66	-0.06213	126.71	1.265
O15212	PFDN6	LEAQLTENNIVK(1)EELALLDGSNVVFK	44	0.4288	57.21	1.686
O15320	CTAGE5	VHAEQVLNDK(1)ESHIK	260	-0.75336	58.824
O15347	HMGB3	SK(1)FDEMAK	59	0.32315	61.691	1.338
O15347	HMGB3	YEK(1)DVADYK	155	0.64244	73.499	1.081
O15347	HMGB3	WK(1)TMSGK	50	-2.4625	72.492	1.577
O15347	HMGB3	GPAK(1)VAR	174	0.13521	71.715	1.088
O15347	HMGB3	FDEMAK(1)ADK	65	-0.26869	59.067
O15371	EIF3D	NNSYK(1)LAR	431	-0.35231	71.501	0.617
O15371	EIF3D	GAVIATELK(1)NNSYK	426	-0.24985	116.51	1.534
O15372	EIF3H	TAQGSLSLK(1)AYR	165	0.99584	65.295	1.095
O15381	NVL	VFSIISSEK(1)ELK	70	0.086256	57.106	0.937
O15382	BCAT2	LCLPSFDK(1)LELLECIR	141	-0.39673	75.911	0.754
O15391	YY2	K(1)FAQSTNLK	351	-0.28781	72.478	0.661
O15511	ARPC5	VLISFK(1)ANDIEK	87	0.17027	78.964	0.859
O15541	RNF113A	ELIAK(1)LEK	316	-1.1492	60.892	0.907
O43143	DHX15	IIAK(1)LQSK	786	0.20906	62.969	1.036
O43143	DHX15	FEDCSSAK(1)TILK	230	0.33282	51.726	1.897
O43143	DHX15	AADEAK(1)MR	614	-0.0029004	110.12
O43143	DHX15	SNLGSVVLQLK(1)K	515	-0.37277	85.554	1.546
O43143	DHX15	LQLPVWEYK(1)DR	143	0.57929	83.045	1.44
O43169	CYB5B	EMLK(1)QYYIGDIHPSDLKPESGSK	88	-0.20273	52	1.175
O43175	PHGDH	VTADVINAAEK(1)LQVVGR	69	-0.41898	203.53	1.064
O43175	PHGDH	QNLSK(1)EELIAELQDCEGLIVR	38	0.77534	81.574
O43175	PHGDH	K(1)FMGTELNGK	137	-0.14699	81.335	0.942
O43175	PHGDH	ALVDHENVISCPHLGASTK(1)EAQSR	289	-0.69149	89.721	0.806
O43175	PHGDH	QIPQATASMK(1)DGK	129	-0.086596	63.185	1.141
O43175	PHGDH	FMGTELNGK(1)TLGILGLGR	146	-1.4073	50.392	1.584
O43175	PHGDH	QADVNLVNAK(1)LLVK	394	0.78242	64.752	1.339
O43181	NDUFS4	WK(1)MEFDTR	98	0.4419	52.549	0.847
O43242	PSMD3	SYNK(1)DLESAEER	503	-0.91527	102.73	1.115
O43242	PSMD3	VYEFLDK(1)LDVVR	223	-2.2832	95.417	1.862
O43264	ZW10	LSEDIDLLK(1)SR	74	-0.81136	119.39	1.299
O43264	ZW10	FLK(1)GDTTDLLK	382	0.060325	99.5	1.215
O43264	ZW10	LEK(1)EDLGTR	17	-0.2803	77.662	0.949
O43290	SART1	GLLETTVQK(1)VAR	657	-0.60297	47.712	0.92
O43324	EEF1E1	GNK(1)YSAQGER	21	0.066579	63.624	0.858
O43324	EEF1E1	FIVDLTVQEK(1)EK	136	-0.39702	44.406	1.317
O43324	EEF1E1	AAAAELSLLEK(1)SLGLSK	12	-0.64931	144.97	1.007
O43390	HNRNPR	EFNEEGALSVLQQFK(1)ESDLSHVQNK	84	0.24958	211.17	0.784
O43390	HNRNPR	NLATTVTEEILEK(1)SFSEFGK	359	0.50742	198.49	1.164
O43390	HNRNPR	TK(1)ENILEEFSK	259	-0.59062	95.417	0.939
O43390	HNRNPR	LK(1)DYAFVHFEDR	374	-0.46554	89.231	0.822
O43390	HNRNPR	GAAVK(1)AMDEMNGK	389	-1.0213	118.87	0.938
O43390	HNRNPR	VK(1)VLFVR	341	0.46033	126.24	1.207
O43390	HNRNPR	TLIEAGLPQK(1)VAER	41	-0.090102	101.2	0.807
O43390	HNRNPR	LMSGK(1)VK	313	0.5446	83.614	0.99
O43390	HNRNPR	SAFLCGVMK(1)TYR	103	-0.46079	89.43	0.977
O43390	HNRNPR	SFSEFGK(1)LER	366	0.47955	161.17	1.038
O43390	HNRNPR	EAAQEAVK(1)LCDSYEIRPGK	224	-0.62938	96.562	1.428
O43390	HNRNPR	GFCFLEYEDHK(1)SAAQAR	300	-0.1327	66.809	1.041
O43390	HNRNPR	GPDEAK(1)IK	126	-0.24123	69.628	1.169
O43395	PRPF3	LK(1)EDISQGVHISVYR	534	-0.73589	60.489	1.214
O43399	TPD52L2	HCGELK(1)R	78	-0.20997	84.097	1.335
O43447	PPIH	GPFADENFK(1)LR	101	0.9575	97.734	0.562
O43491	EPB41L2	FLTLGSK(1)FR	514	-0.039339	116.73	1.017
O43491	EPB41L2	VEVK(1)EEK	144	0.75541	81.784
O43491	EPB41L2	EPTQAVVEEQVLDK(1)EEPLPEEQR	114	-0.067384	65.833
O43491	EPB41L2	TVK(1)GGISETR	946	1.4686	45.764
O43583	DENR	VTIAK(1)IPR	119	0.78547	71.692	0.843
O43583	DENR	NSAK(1)LDADYPLR	22	-2.088	104.24	1.327
O43592	XPOT	NLLTPLMEK(1)FK	627	-0.96384	93.345	0.646
O43615	TIMM44	VFEPNEEALGVVLHK(1)DSK	237	0.93041	65.423	0.859
O43615	TIMM44	TEFAGDK(1)FK	217	-2.3843	67.997	0.757
O43615	TIMM44	ESLHEVSK(1)SDLGR	138	0.33182	81.676
O43615	TIMM44	ALTDK(1)VTDLLGGLFSK	282	0.63769	107.03	1.322
O43615	TIMM44	DFK(1)ENNVVFNR	249	0.24303	163.84	0.93
O43615	TIMM44	VDPAFDK(1)DR	312	0.0049841	50.452	0.958
O43615	TIMM44	MK(1)YDESDNAFIR	264	-0.83686	93.623	1.009
O43615	TIMM44	YK(1)TIESETVR	105	0.24084	88.596	0.688
O43615	TIMM44	FK(0.242)EEK(0.758)VFEPNEEALGVVLHK	222	-0.053832	67.579	0.616
O43657	TSPAN6	NNYEK(1)ALK	128	0.0095241	57.59	0.991
O43660	PLRG1	LWDLVAGK(1)TR	363	-0.31602	54.259	1.183
O43660	PLRG1	VEEVQK(1)HSVHTLVFR	7	2.7107	134.88	0.41
O43660	PLRG1	EDDTATEETHPVSWK(1)PEIIK	505	0.3657	52.451	1.285
O43665	RGS10	FLK(1)SDLFLK	140	0.18858	86.898	1.675
O43670	ZNF207	PATLTTTSATSK(1)LIHPDEDISLEER	362	-0.66328	110.4	0.594
O43674	NDUFB5	VK(1)ELEVR	152	-1.118	61.962	0.876
O43674	NDUFB5	NFYDSPEK(1)IYER	131	-0.81225	69.229	1.157
O43678	NDUFA2	GVGAK(1)LGLR	13	0.027694	93.429	0.905
O43707	ACTN4	YLDIPK(1)MLDAEDIVNTARPDEK	239	-0.44351	117.6	0.599
O43707	ACTN4	K(1)HEAFESDLAAHQDR	455	-0.71998	97.904	1.323
O43707	ACTN4	ETTDTDTADQVIASFK(1)VLAGDK	853	-0.36809	67.563	1.084
O43707	ACTN4	VQQLVPK(1)R	632	0.091056	69.984	1.196
O43707	ACTN4	VHK(1)INNVNK	108	-0.94437	133.98	0.877
O43707	ACTN4	ALDFIASK(1)GVK	122	0.15664	48.948	1.112
O43707	ACTN4	LDHLAEK(1)FR	417	-0.30156	104.2	1.063
O43707	ACTN4	TIQEMQQK(1)LEDFR	331	3.1846	107.99	0.674
O43707	ACTN4	HRPELIEYDK(1)LR	214	-0.06367	84.365	1.521
O43719	HTATSF1	GDGLCCYLK(1)R	190	1.2089	70.028	0.908
O43719	HTATSF1	LYK(1)DNQGNLK	174	-0.33183	112.11	1.909
O43719	HTATSF1	LHVEVAK(1)FQLK	217	-0.55649	73.841	1.043
O43719	HTATSF1	K(0.191)FEK(0.809)TEDGGEFEEGASENNAK	433	0.28406	81.017
O43719	HTATSF1	VECSK(1)FGQIR	297	0.28316	193.38	1.3
O43765	SGTA	HVEAVAYYK(1)K	183	-0.33364	119.22	0.676
O43776	NARS	IFDSEEILAGYK(1)R	490	0.61293	70.563
O43795	MYO1B	LEASELFK(1)DK	949	1.5155	45.653
O43809	NUDT21	ALFAVPK(1)NYK	189	1.0227	50.834	0.676
O43809	NUDT21	EPLYEK(1)DSSVAAR	56	0.024167	122.97	1.082
O43809	NUDT21	MREEFDK(1)IGMR	73	-0.29989	91.313	1.106
O43809	NUDT21	LPGGELNPGEDEVEGLK(1)R	122	-0.46487	156.67	1.149
O43818	RRP9	KPEEEEEEELEETAQEK(1)K	78	0.077515	80.389	0.757
O43823	AKAP8	FISTK(1)LPDK	424	0.39475	60.102	0.992
O43837	IDH3B	IHTPMEYK(1)GELASYDMR	122	3.9217e-05	79.393	0.837
O43837	IDH3B	IAK(1)FAFDYATK	199	-0.085227	63.091	0.771
O43837	IDH3B	LEQVLSSMK(1)ENK	105	0.14961	97.69	0.892
O43852	CALU	IDGDK(1)DGFVTVDELK	84	0.37822	139	1.166
O43852	CALU	FK(1)MADKDGDLIATK	161	-0.5615	82.578	0.933
O43852	CALU	MDK(1)EETK	251	-0.53155	130.22	0.824
O43852	CALU	TFDQLTPEESK(1)ER	70	0.48444	114.7	1.184
O43852	CALU	MADK(1)DGDLIATK	165	0.00057986	116.19	0.87
O43852	CALU	DGK(1)MDKEETK	248	-0.42745	126.19	0.73
O43852	CALU	LTK(1)EEIVDK	287	0.24591	82.008	0.876
O43852	CALU	IVSK(0.973)IDGDK(0.027)DGFVTVDELK	79	-1.7506	81.016
O43852	CALU	VHNDAQSFDYDHDAFLGAEEAK(1)TFDQLTPEESK	59	-0.64971	118.77	1.041
O43852	CALU	HLVYESDQNK(1)DGK	281	0.97016	68.108
O43852	CALU	DWIK(1)FAQK	98	-0.27027	78.178	0.92
O43852	CALU	MADK(0.019)DGDLIATK(0.981)EEFTAFLHPEEYDYMK	173	-0.40474	45.137	1.165
O43865	AHCYL1	NIK(1)QAEFGR	111	-2.7778	54.066	0.724
O43920	NDUFS5	PFLDIQK(1)R	8	0.060207	93.374	0.931
O60264	SMARCA5	EFK(1)TTNR	328	-0.37139	71.134	1.003
O60264	SMARCA5	FDWFLK(1)SR	990	0.26187	109.71	1.264
O60264	SMARCA5	YK(1)APFHQLR	929	0.057038	73.573	0.919
O60264	SMARCA5	LVDQNLNK(1)IGK	644	0.36608	42.788	0.672
O60264	SMARCA5	TIGYK(1)VPR	799	-0.70064	58.981	0.797
O60264	SMARCA5	ENMELEEK(1)EK	1018	-0.68953	67.08	0.994
O60264	SMARCA5	IGK(1)DEMLQMIR	647	1.1069	110.08	0.884
O60264	SMARCA5	LLTQGFTNWNK(1)R	847	2.6583	112.94	1.115
O60264	SMARCA5	LSK(1)MGESSLR	694	-0.31966	78.342	0.739
O60264	SMARCA5	DIDILNSAGK(1)MDK	440	-0.16285	80.746	0.903
O60264	SMARCA5	IYVGLSK(1)MQR	418	0.58869	107.79
O60264	SMARCA5	FEDSPSYVK(1)WGK	176	1.1121	60.301	1.261
O60264	SMARCA5	EEQLK(1)IDEAESLNDEELEEKEK	819	0.54579	174.22	0.401
O60264	SMARCA5	SK(1)LSEIVR	319	-0.15864	90.761	1.191
O60264	SMARCA5	IDEAESLNDEELEEK(1)EK	834	0.48963	190.19	1.479
O60264	SMARCA5	TAEMNEK(1)LSK	691	1.0205	50.786
O60287	URB1	VALELPASK(1)FLWLK	616	-0.72168	63.16	1.427
O60313	OPA1	VTLSEGPHHVALFK(1)DSSR	342	-0.17247	49.773	0.783
O60488	ACSL4	TLFK(1)IGYDYK	401	-4.4027	51.286
O60493	SNX3	TNLPIFK(1)LK	61	-0.046339	47.853	1.328
O60506	SYNCRIP	VAEK(1)LDEIYVAGLVAHSDLDER	42	0.6624	122.39	0.855
O60506	SYNCRIP	NLANTVTEEILEK(1)AFSQFGK	356	-0.17728	151.63
O60506	SYNCRIP	LK(1)DYAFIHFDER	371	0.066482	86.944	1.112
O60506	SYNCRIP	EFNEDGALAVLQQFK(1)DSDLSHVQNK	81	0.57061	221.83	0.853
O60506	SYNCRIP	AFSQFGK(1)LER	363	0.37077	115.57	0.608
O60506	SYNCRIP	TK(1)EQILEEFSK	256	-0.60113	125.36	0.756
O60506	SYNCRIP	AIEALK(1)EFNEDGALAVLQQFK	66	0.2185	96.379	1.856
O60610	DIAPH1	AFMNNK(1)FGIK	228	-1.1826	72.928	0.719
O60610	DIAPH1	FVEK(1)MTSFVK	1089	-0.18431	43.68	1.223
O60610	DIAPH1	LHDEK(1)EETAGSYDSR	202	-0.44865	102.65	1.119
O60664	PLIN3	VLADTK(1)ELVSSK	122	-0.62051	66.004	0.719
O60684	KPNA6	FVEFLK(1)R	134	0.33163	100.74	1.296
O60684	KPNA6	EQQLFK(1)R	49	0.07018	60.788	0.651
O60749	SNX2	EWEAK(1)VQQGER	456	-0.53838	152.7	1.328
O60749	SNX2	LIAAVK(1)GVFDHR	404	0.63599	72.34	1.123
O60763	USO1	QELLQK(1)TEAFAK	821	0.97941	55.291	1.404
O60763	USO1	AIYK(0.992)SSEEDK(0.004)K(0.004)EEEVKK	630	-0.53268	47.548	0.964
O60763	USO1	LVK(1)ELEGVITK	618	-1.3833	58.172	1.264
O60763	USO1	ENFIEK(1)LGFISK	580	-0.0038203	43.761	2.022
O60763	USO1	LSALLQETK(1)ELK	858	-0.41097	74.15	1.464
O60832	DKC1	LDTSQWPLLLK(1)NFDK	57	1.8038	66.982	1.391
O60841	EIF5B	NVNTEK(1)LR	628	0.54308	62.546
O60841	EIF5B	NTK(1)DEFEER	784	0.63132	76.282	1.154
O60841	EIF5B	APIICVLGHVDTGK(1)TK	644	0.019688	48.623	0.678
O60841	EIF5B	EDEIPVLK(1)DELIHELK	960	-0.6657	57.973	1.013
O60841	EIF5B	K(1)FEEETVK	275	1.3267	104.2	0.6
O60841	EIF5B	IEPIPGESPK(1)MFGR	1170	0.043529	60.55	1.317
O60869	EDF1	DLATK(1)INEKPQVIADYESGR	98	0.067389	90.464	1.067
O60869	EDF1	AIGLK(1)LR	131	0.77508	84.359
O60869	EDF1	GLTQK(1)DLATK	93	-0.76916	99.973	0.785
O60884	DNAJA2	TTK(1)LQLSK	134	0.25795	73.233	1.278
O60884	DNAJA2	NPFEK(1)GDLYIK	326	1.1812	95.094	0.975
O60885	BRD4	LNLPDYYK(1)IIK	99	1.0862	59.84	1.684
O60925	PFDN1	VK(1)LADIQIEQLNR	28	0.7124	51.643	1.175
O60925	PFDN1	IAEEK(1)IK	90	-0.60305	58.782	1.244
O60925	PFDN1	MFILQSK(1)EAIHSQLLEK	73	-0.44895	90.453	1.099
O60925	PFDN1	VIDTQQK(1)VK	26	0.42089	53.089
O60925	PFDN1	AFTELQAK(1)VIDTQQK	19	-0.63745	57.973	1.528
O75116	ROCK2	TLTSDVANLANEK(0.004)EELNNK(0.996)LK	995	0.29121	85.737
O75131	CPNE3	DLFGK(1)SDPYLEFHK	158	0.69764	63.185	1.063
O75131	CPNE3	PLVMK(1)TGR	118	1.985	57.59
O75131	CPNE3	LK(1)FGVYDIDNK	76	0.026778	72.29	0.962
O75150	RNF40	GLLLATK(1)NSHLR	420	-0.19863	117.09	0.903
O75150	RNF40	VLQFK(1)NK	55	0.47867	73.039	1.217
O75306	NDUFS2	EK(1)MFEFYER	209	-0.2173	59.067	0.5
O75323	NIPSNAP2	ENK(1)EFLEFR	148	0.65493	90.696	1.099
O75347	TBCA	VMYEK(1)EAK	28	0.39179	64.42	0.92
O75347	TBCA	ILENEKDLEEAEEYK(1)EAR	95	-0.2001	255.24	1.35
O75347	TBCA	ILENEK(1)DLEEAEEYK	86	-0.20699	210.34	0.979
O75347	TBCA	EK(1)VMYEK	23	-0.49072	61.962
O75347	TBCA	AEDGENYDIK(1)K	51	0.1109	74.611	1.426
O75367	H2AFY	GK(1)LEAIITPPPAK	123	0.11668	68.044	0.957
O75367	H2AFY	AASADSTTEGTPADGFTVLSTK(1)SLFLGQK	189	0.52684	60.419	0.882
O75367	H2AFY	LK(1)SIAFPSIGSGR	307	0.16229	83.53	0.677
O75367	H2AFY	KGHPK(1)YR	38	0.94676	81.32
O75367	H2AFY	GVTIASGGVLPNIHPELLAK(1)K	116	0.40551	94.632	1.084
O75367	H2AFY	SAK(1)AGVIFPVGR	18	1.1716	81.709	1.144
O75367	H2AFY	FVIHCNSPVWGADKCEELLEK(1)TVK	292	0.76757	104.81	0.774
O75367	H2AFY	FVIHCNSPVWGADK(1)CEELLEK	285	-0.23904	125.79	1.368
O75368	SH3BGRL	IGFEEK(1)DIAANEENRK	37	0.069042	83.751	1.094
O75369	FLNB	PVTEK(1)DLAEDAPWK	6	-0.50144	123.29	1.115
O75369	FLNB	DLAEDAPWK(1)K	15	0.88696	74.841
O75380	NDUFS6	VTHTGQVYDDK(1)DYR	49	0.81523	55.335	0.916
O75380	NDUFS6	VYINLDK(1)ETK	105	-0.46208	44.612	0.861
O75390	CS	DVSDEK(1)LR	327	-0.67827	90.37	0.971
O75390	CS	LPCVAAK(1)IYR	215	-0.35073	101.9	0.965
O75390	CS	EFALK(1)HLPNDPMFK	366	0.57054	71.933	0.798
O75390	CS	SMSTEGLMK(1)FVDSK	459	0.10175	110.25	0.861
O75390	CS	EVGK(1)DVSDEK	321	-0.051345	83.438	0.62
O75390	CS	GMK(1)GLVYETSVLDPDEGIR	76	0.96839	166.6	0.919
O75390	CS	DILADLIPK(1)EQAR	43	0.16009	122.52	0.192
O75400	PRPF40A	STTLDAGNIK(1)LAFNSLLEK	718	-0.64354	76.78	0.646
O75400	PRPF40A	FLENHEK(1)MTSTTR	476	0.15434	71.879	0.732
O75400	PRPF40A	FYVEDLK(1)AR	669	1.0493	52.579
O75400	PRPF40A	LAFNSLLEK(1)AEAR	727	-0.33825	137.81	0.403
O75400	PRPF40A	VQTEK(0.007)EEK(0.993)EEAR	453	0.53372	131.69	0.863
O75400	PRPF40A	FVK(1)EPAFEDITLESER	776	0.23949	120.63	1.142
O75400	PRPF40A	VQTEK(0.993)EEK(0.007)EEAR	450	-0.063661	70.438	0.605
O75400	PRPF40A	TYTWNTK(1)EEAK	393	0.22015	101.39	1.216
O75400	PRPF40A	TYYYNTETK(1)QSTWEKPDDLK	164	0.75805	74.776	1.202
O75438	NDUFB1	NK(1)SMLFK	41	0.21838	71.379	0.597
O75439	PMPCB	AFSK(1)DLPR	148	0.32301	60.91
O75475	PSIP1	GQHEK(1)EAADR	309	0.034533	173.07	0.665
O75475	PSIP1	VK(1)FSSQQAATK	91	-0.44389	111.63	0.756
O75475	PSIP1	FK(1)VSQVIMEK	407	0.71354	77.674	0.797
O75475	PSIP1	ETSVSK(1)EDTDHEEK	119	0.13736	97.631	0.817
O75475	PSIP1	KQEEQMETEQQNK(1)DEGK	329	0.22928	117.07	0.985
O75475	PSIP1	MK(1)GYPHWPAR	16	-0.76234	85.533	1.335
O75475	PSIP1	DIFPYSENK(1)EK	65	0.044931	73.435	0.96
O75475	PSIP1	VSQVIMEK(1)STMLYNK	415	-0.13494	83.54	1.197
O75475	PSIP1	NSLK(1)IDNLDVNR	364	0.30536	74.537
O75475	PSIP1	STMLYNK(1)FK	422	1.059	99.139	0.933
O75477	ERLIN1	NFELMEAEK(1)TK	190	-0.89571	76.326	1.129
O75477	ERLIN1	FQQK(1)VMEK	232	-2.7428	85.67
O75477	ERLIN1	AVIEAEK(1)IAQVAK	220	-0.1224	73.881
O75489	NDUFS3	YDDEVK(1)R	217	0.72739	107.32	0.804
O75531	BANF1	TTSQK(1)HR	6	1.0483	62.717
O75531	BANF1	DFVAEPMGEK(1)PVGSLAGIGEVLGK	18	0.50737	73.831	0.797
O75531	BANF1	EWLK(1)DTCGANAK	64	-0.21778	137.89	0.817
O75531	BANF1	K(1)DEDLFR	54	0.41969	67.464	0.977
O75533	SF3B1	ILYK(1)LDDLVRPYVHK	562	0.25408	93.096	0.746
O75533	SF3B1	MVMETIEK(1)IMGNLGAADIDHK	874	-0.76029	85.498	0.759
O75533	SF3B1	IYNDDK(1)NTYIR	1292	0.64872	42.031	0.807
O75533	SF3B1	LDPFADGGK(1)TPDPK	141	0.30682	60.937	0.988
O75533	SF3B1	IVDDLK(1)DEAEQYRK	858	-0.20472	153.49	0.936
O75533	SF3B1	LLVDVDESTLSPEEQK(1)ER	493	0.5629	165.9	0.991
O75533	SF3B1	AIVNVIGMHK(1)MTPPIK	1008	-0.14691	51.591
O75600	GCAT	GAGTWK(1)SER	45	0.18252	45.598	2.692
O75643	SNRNP200	YAQAGFEGFK(1)TLNR	479	1.412	134.04	1.029
O75643	SNRNP200	FLHCTEK(1)DLIPYLEK	1595	-0.77775	78.191	0.853
O75643	SNRNP200	EEEK(1)LELQK	1034	-0.23013	50.034	0.833
O75643	SNRNP200	FLYQLHETEK(1)EDLIR	368	0.31045	78.69	0.874
O75643	SNRNP200	VFSLSSEFK(1)NITVR	1025	2.3862	87.083	0.855
O75643	SNRNP200	LLGK(1)GNIIISTPEK	1421	-0.01854	67.136	0.863
O75643	SNRNP200	LNNPK(1)FNDPHVK	1883	-0.15509	64.121	1.019
O75643	SNRNP200	LPK(1)YAQAGFEGFK	469	-0.07191	68.033	0.846
O75643	SNRNP200	NNLVK(1)YDK	971	-0.40077	88.177	1.567
O75643	SNRNP200	DMCLEK(1)DTLGLFLR	745	0.63206	44.252	3.216
O75643	SNRNP200	IMGK(1)MEADPELSK	349	0.10489	106.58	0.908
O75643	SNRNP200	IQSK(1)LYR	487	-0.7537	89.55	1.251
O75683	SURF6	MK(1)WTNLLYK	269	0.30239	96.143
O75683	SURF6	AEGVK(1)IR	281	0.61297	84.244	0.949
O75683	SURF6	ASLLAK(1)DAYLQSLAK	7	0.028377	171.81	1.239
O75683	SURF6	GQDEGK(1)AQELEAK	260	-0.50501	69.258	0.901
O75683	SURF6	AQELEAK(1)MK	267	-0.56933	79.148	1.122
O75691	UTP20	FLASDLDQK(1)MK	2528	-0.94954	77.062
O75691	UTP20	HLPEPVAIK(1)FLASDLDQK	2519	0.19518	82.01	0.714
O75694	NUP155	ITTFK(1)DLVIR	824	-0.51982	82.261	1.103
O75694	NUP155	K(1)FHEAQLSEK	766	-0.87669	164.81	1.014
O75694	NUP155	SLQAK(1)LER	1386	0.12977	54.982
O75787	ATP6AP2	MTNQK(1)IR	346	-0.24255	118.01	0.852
O75792	RNASEH2A	LADLEALK(1)VADSK	64	-0.17099	102.52
O75792	RNASEH2A	K(1)WQFVEK	192	-0.44699	89.752
O75821	EIF3G	TVTEYK(1)IDEDGKK	71	0.35121	64.104	0.779
O75822	EIF3J	DK(1)ITQYEK	166	-0.0060523	88.37	1.195
O75832	PSMD10	LEELK(1)ESILADK	23	0.67196	77.894	1.739
O75844	ZMPSTE24	LKEEIEVMAK(1)SIDFPLTK	243	0.55972	58.425	0.877
O75844	ZMPSTE24	TTTHVPPELGQIMDSETFEK(1)SR	66	-0.29532	126.51	0.766
O75844	ZMPSTE24	SSHSNAYFYGFFK(1)NK	273	-1.1752	48.405	0.678
O75915	ARL6IP5	LENK(1)MEGIGLK	151	-1.4631	51.567	2.007
O75934	BCAS2	NMQLTAGSK(1)LR	177	-0.95911	105.46	0.916
O75937	DNAJC8	EGKPTIVEEDDPELFK(1)QAVYK	159	0.042173	157.85	1.043
O75937	DNAJC8	DSVLTSK(1)NQIER	40	-1.6127	77.185	0.828
O75937	DNAJC8	EAK(1)EMHER	183	0.48882	84.615	1.252
O75937	DNAJC8	AYK(1)LLLDQEQK	108	0.52143	138.76	0.979
O75937	DNAJC8	LLLDQEQK(1)K	116	-0.011354	86.205	1.208
O75937	DNAJC8	QLSILVHPDK(1)NQDDADR	88	0.29482	102.08	1.251
O75937	DNAJC8	QAVYK(1)QTMK	164	-0.18166	97.565	1.378
O75937	DNAJC8	AFEAVDK(1)AYK	105	-0.4424	85.355	0.981
O75947	ATP5H	SCAEWVSLSK(1)AR	109	0.2517	84.169	0.719
O75947	ATP5H	AIASSLK(1)SWNETLTSR	32	-1.3091	56.746	0.87
O75947	ATP5H	VPVPEDK(1)YTAQVDAEEKEDVK	85	0.39598	185.61	0.446
O75947	ATP5H	ANVAK(1)AGLVDDFEK	63	-1.1071	96.673	0.934
O75947	ATP5H	YTAQVDAEEK(1)EDVK	95	0.2961	138.55	1.054
O75947	ATP5H	NLIPFDQMTIEDLNEAFPETK(1)LDK	144	-1.9349	64.962	0.996
O75947	ATP5H	IVEYEK(1)EMEK	117	-0.023639	79.659	0.695
O75947	ATP5H	LAALPENPPAIDWAYYK(1)ANVAK	58	0.78693	63.225	0.997
O75947	ATP5H	FNALK(1)VPVPEDK	78	-0.88849	48.467	1.155
O75964	ATP5L	IVNSAQTGSFK(1)QLTVK	66	-0.0049123	151.59	1.137
O76003	GLRX3	APK(1)LEER	234	-0.1052	75.109	0.993
O76021	RSL1D1	SAALPIFSSFVSNWDEATK(1)R	276	0.40308	81.003	1.604
O76021	RSL1D1	VEIQK(1)HATGK	385	0.55362	44.639	0.657
O76021	RSL1D1	IK(1)EEAVK	435	-1.8368	65.246
O76021	RSL1D1	DDVAPESGDTTVK(0.798)K(0.202)PESK	331	-0.33381	63.998	1.014
O76021	RSL1D1	AVDALLTHCK(1)SR	48	-0.95893	46.378	0.868
O76021	RSL1D1	LPEK(1)WESVK	244	0.16467	80.24	0.843
O76021	RSL1D1	K(0.003)PEAK(0.997)FFTTPSK	461	0.24079	101.75	0.892
O76021	RSL1D1	TASVLSK(1)DDVAPESGDTTVK	318	-0.3553	122.98	0.899
O76021	RSL1D1	TPANEK(1)VEIQK	380	-0.29725	166.24	0.948
O76021	RSL1D1	SDSEDICLFTK(1)DEPNSTPEK	100	-0.36261	57.045	0.985
O76021	RSL1D1	GLSEK(1)LPEK	240	0.25329	74.841	0.596
O76021	RSL1D1	AAESETPGK(1)SPEK	426	-0.45255	131.32	0.852
O76021	RSL1D1	IKEEAVK(1)EK	440	-0.32328	86.344	0.533
O76021	RSL1D1	DEPNSTPEK(1)TEQFYR	109	0.42271	110.35	0.895
O76021	RSL1D1	LLFVK(1)TEK	254	-0.11582	110.12	0.788
O76021	RSL1D1	SYEAK(1)LR	145	-0.56991	85.265	0.947
O76021	RSL1D1	IPSK(1)ELR	76	-1.2818	75.109	0.726
O76094	SRP72	LK(1)ELYGQVLYR	112	-0.74374	94.363	1
O76094	SRP72	ILQINK(1)DDVTALHCK	42	-1.4848	44.252	0.872
O94788	ALDH1A2	FK(1)TMDEVIER	429	-0.75908	82.489	1.674
O94808	GFPT2	K(1)EIFETLIK	17	-0.47487	69.275	7.551
O94826	TOMM70	VLK(1)LLGK	233	-0.31859	58.981	0.799
O94826	TOMM70	VISLK(1)EANVK	359	-0.263	66.758	1.041
O94826	TOMM70	GNMEK(1)AIDMFNK	563	-0.62974	64.045	1.073
O94826	TOMM70	GLLQLQWK(1)QDLDR	524	0.37419	180.09	1.23
O94826	TOMM70	AVELNPK(1)YVK	185	0.48069	70.056	1.208
O94826	TOMM70	YVK(1)ALFR	188	0.16617	122.15	0.677
O94826	TOMM70	ADEMYDK(1)CIDLEPDNATTYVHK	501	0.052926	108.96	1.085
O94826	TOMM70	AIDMFNK(1)AINLAK	570	0.67895	114.72	0.312
O94826	TOMM70	SDEDK(0.001)DK(0.999)EGEALEVK	285	0.5466	151.04	1.403
O94826	TOMM70	SDEDKDKEGEALEVK(1)ENSGYLK	293	-0.79103	124.4	1.053
O94832	MYO1D	NK(1)DTLFQDFK	524	-0.62391	121.9	1.006
O94874	UFL1	ILSK(1)LSEETK	614	-0.1604	46.844
O94905	ERLIN2	VVEK(1)EAETER	205	0.13635	94.465	1.084
O94905	ERLIN2	NYELMESEK(1)TK	190	-0.22558	99.5	0.687
O94905	ERLIN2	K(1)ISEIEDAAFLAR	241	-0.98428	117.93
O94905	ERLIN2	LK(1)LTPEYLQLMK	275	-0.79784	84.999	0.728
O94905	ERLIN2	LLIAAQK(1)QK	199	-0.21348	95.741	1.3
O94905	ERLIN2	LTPEYLQLMK(1)YK	285	0.22857	42.446
O94906	PRPF6	LEEVTGK(1)LQVAR	324	-0.66519	73.273	1.126
O94906	PRPF6	SVK(1)LEWVQDNIR	683	0.34417	56.569	0.956
O94906	PRPF6	IQQQFSDLK(1)R	146	-0.006682	123.75	0.871
O94925	GLS	IPVHK(1)FITALK	158	-0.35806	117.79	0.713
O94925	GLS	ELVASGENK(1)IK	130	0.53745	73.951	0.892
O94925	GLS	FITALK(1)STGLR	164	-0.5527	92.866	1.455
O95139	NDUFB6	MVHGVYK(1)K	66	-0.62595	77.741	1.344
O95139	NDUFB6	FLENK(1)SPWR	54	0.58065	94.409	0.986
O95167	NDUFA3	DDGNMPDVPSHPQDPQGPSLEWLK(1)K	82	0.45319	57.238	0.839
O95197	RTN3	YK(1)TQIDHYVGIAR	998	1.0052	179.67	1.234
O95197	RTN3	SIVEK(1)IQAK	1018	-0.69961	66.299	0.616
O95202	LETM1	HIPESK(1)LTSLAAALDENKDGK	667	-0.1428	110.38	1.293
O95202	LETM1	LIAEEGVDSLNVK(1)ELQAACR	373	0.5563	81.639	0.686
O95202	LETM1	VAEVEGEQVDNK(1)AK	463	0.83418	134.61	1.556
O95202	LETM1	TGEEK(1)YVEESK	597	1.9024	104.59	1.178
O95202	LETM1	LTSLAAALDENK(1)DGK	679	0.11869	200.19	0.945
O95202	LETM1	EAQVK(1)VAEVEGEQVDNK	451	-0.73148	119.08	1.575
O95202	LETM1	AK(1)LEATLQEEAAIQQEHR	465	0.12424	137.45	0.847
O95202	LETM1	LLWIDTK(1)IAAR	176	-0.56388	50.354	0.393
O95202	LETM1	LTSLAAALDENK(0.012)DGK(0.988)VNIDDLVK	682	-0.14203	129.43	0.59
O95202	LETM1	DTAPVLEGLK(1)EEEITKEEIDILSDACSK	536	-1.1923	139.67	1.302
O95202	LETM1	VLDELK(1)HYYHGFR	162	1.495	54.343	0.693
O95202	LETM1	DFSVFFQK(1)IR	292	-1.0589	58.699
O95202	LETM1	VK(1)LELAK	257	-0.36471	75.213	0.809
O95202	LETM1	SEVAK(1)DFEPER	493	-0.39236	64.64	0.723
O95202	LETM1	AEK(1)EVAEVK	732	0.15958	64.906	0.963
O95202	LETM1	EDVQDYSEDLQEIK(1)K	587	-0.049809	71.08	0.677
O95218	ZRANB2	YAK(1)LEER	95	0.031958	60.682	1.414
O95218	ZRANB2	YK(1)LDEDEDEDDADLSK	168	0.43812	129.05	0.973
O95232	LUC7L3	NEEK(1)IQVLTDK	128	0.10966	109.16	0.86
O95232	LUC7L3	ATVEELK(1)EK	231	-0.89036	70.908	0.944
O95232	LUC7L3	LVEQLK(1)EER	166	-0.22503	87.895	1.003
O95232	LUC7L3	IDVLLQQIEELGSEGK(1)VEEAQGMMK	151	0.47868	106.12	0.902
O95232	LUC7L3	FMK(1)VGYER	78	-0.60278	75.696	1.277
O95292	VAPB	TETPIVSK(1)SLSSSLDDTEVKK	155	-0.53213	69.765	0.65
O95292	VAPB	AK(1)VEQVLSLEPQHELK	3	-0.5472	57.525	1.143
O95292	VAPB	VEQVLSLEPQHELK(1)FR	17	1.4146	107.82	0.722
O95298	NDUFC2	TYGEIFEK(1)FHPIR	114	-0.099242	77.597	1.144
O95299	NDUFA10	VVEDIEYLK(1)FDK	277	0.19328	76.073	0.988
O95347	SMC2	LQEMK(1)EK	976	0.32566	72.789	1.212
O95347	SMC2	AK(1)YAEVAK	892	-0.0096334	69.812
O95347	SMC2	TK(1)FVDGVSTVAR	1160	-0.60216	52.576	1.299
O95347	SMC2	SQAASILTK(1)FQELK	677	-0.52824	154.72
O95347	SMC2	SQSAFDLK(1)K	320	0.14718	51.872	0.536
O95433	AHSA1	DEPDTNLVALMK(1)EEGVK	137	0.25459	40.968	0.697
O95433	AHSA1	GGK(1)FHMVDGNVSGEFTDLVPEK	249	-0.46992	59.614
O95478	NSA2	WEVPLPK(1)VR	123	0.081004	78.516	0.928
O95563	MPC2	LLDK(1)VELMLPEK	19	-0.0089652	103.76	0.843
O95816	BAG2	IIDEVVNK(1)FLDDLGNAK	123	0.011926	68.861	0.846
O95817	BAG3	HPGVLK(1)VEAILEK	424	0.54869	77.204	0.713
O95831	AIFM1	ISGLGLTPEQK(1)QK	109	0.14613	71.208	1.114
O95831	AIFM1	ALGTEVIQLFPEK(1)GNMGK	337	-4.1548	93.768	0.586
O95831	AIFM1	TMK(1)EDEKR	89	-0.89804	97.431
O95831	AIFM1	SLEK(1)ISR	295	-0.49412	71.877	1.457
O96008	TOMM40	SK(1)MAIQTQQSK	175	-1.0522	199.19	0.799
P00338	LDHA	TLHPDLGTDKDKEQWK(1)EVHK	228	-0.19369	126.25	0.75
P00338	LDHA	NVNIFK(1)FIIPNVVK	118	0.14782	122.46	1.099
P00338	LDHA	DLADELALVDVIEDK(1)LK	57	-1.3765	127.88	1.442
P00338	LDHA	DQLIYNLLK(1)EEQTPQNK	14	-0.32866	98.508	1.574
P00338	LDHA	LK(1)GEMMDLQHGSLFLR	59	-0.05065	108.18	1.302
P00338	LDHA	IVSGK(1)DYNVTANSK	81	0.050462	108.58	1.056
P00338	LDHA	VHPVSTMIK(1)GLYGIK	278	-0.10263	86.944	0.964
P00338	LDHA	EVHK(1)QVVESAYEVIK	232	-0.20382	60.324	1.034
P00338	LDHA	TLHPDLGTDK(0.007)DK(0.993)EQWK	224	0.20622	109.79	1.079
P00338	LDHA	ATLK(1)DQLIYNLLK	5	-0.63975	138.2
P00338	LDHA	TLHPDLGTDK(0.948)DK(0.052)EQWK	222	-0.82424	105.39	1.273
P00367	GLUD1	GASIVEDK(1)LVEDLR	84	0.26859	90.707	0.724
P00367	GLUD1	TAMK(1)YNLGLDLR	527	0.60474	69.352
P00367	GLUD1	TAAYVNAIEK(1)VFK	545	0.77496	78.401
P00367	GLUD1	LTFK(1)YER	457	0.52385	72.789	0.98
P00367	GLUD1	ISGASEK(1)DIVHSGLAYTMER	503	-1.1844	74.444	0.626
P00367	GLUD1	ELEDFK(1)LQHGSILGFPK	352	-0.46186	61.127
P00367	GLUD1	IIAEGANGPTTPEADK(1)IFLER	415	-0.11455	51.431	1.322
P00387	CYB5R3	DTHPK(1)FPAGGK	120	0.031867	54.267
P00387	CYB5R3	GK(1)FAIRPDK	156	-0.59399	69.375	0.514
P00390	GSR	LFEYK(1)EDSK	401	1.3395	51.762
P00441	SOD1	TLVVHEK(1)ADDLGK	123	-0.29466	151.56	1.074
P00441	SOD1	ADDLGK(1)GGNEESTK	129	0.75593	121.92	0.956
P00441	SOD1	GGNEESTK(1)TGNAGSR	137	0.6651	46.873	0.787
P00441	SOD1	ATK(1)AVCVLK	4	0.35596	45.598	1.362
P00441	SOD1	GDGPVQGIINFEQK(1)ESNGPVK	24	-1.3786	99.288	1.922
P00441	SOD1	VWGSIK(1)GLTEGLHGFHVHEFGDNTAGCTSAGPHFNPLSR	37	0.36149	80.87
P00441	SOD1	AVCVLK(1)GDGPVQGIINFEQK	10	0.79335	92.897	0.809
P00441	SOD1	HGGPK(1)DEER	76	0.12292	99.53	0.833
P00491	PNP	ALSTWK(1)QMGEQR	179	0.42914	53.034
P00492	HPRT1	VASLLVK(1)R	166	0.084332	82.279	1.541
P00505	GOT2	K(1)MNLGVGAYR	59	-1.7705	65.933	0.929
P00505	GOT2	TQLVSNLK(1)K	363	0.6446	81.263	1.121
P00505	GOT2	VGAFTMVCK(1)DADEAK	296	-0.2875	117.08	0.74
P00505	GOT2	VESQLK(1)ILIR	309	-0.56565	86.898	1.381
P00505	GOT2	IPEQSVLLLHACAHNPTGVDPRPEQWK(1)EIATVVK	227	-0.088934	66.1	1.003
P00505	GOT2	EFSIYMTK(1)DGR	404	-0.8301	79.286	12.948
P00558	PGK1	SLSNK(1)LTLDK	6	0.61464	109.16	1.232
P00558	PGK1	LTLDK(1)LDVK	11	0.082399	68.657	1.446
P00558	PGK1	FHVEEEGK(1)GK	131	-0.175	108.47	1.35
P00558	PGK1	DLMSK(1)AEK	272	0.043598	52.255	1.269
P00558	PGK1	ITLPVDFVTADK(1)FDENAK	291	0.1039	140.22	1.503
P00558	PGK1	SVVLMSHLGRPDGVPMPDK(1)YSLEPVAVELK	75	0.65079	136.66	0.738
P00558	PGK1	ASLSK(1)LGDVYVNDAFGTAHR	156	-0.52237	86.189	0.914
P00558	PGK1	DVLFLK(1)DCVGPEVEK	97	0.91415	114.27	0.898
P00558	PGK1	SLLGK(1)DVLFLK	91	-0.16193	67.385	0.328
P00558	PGK1	K(1)YAEAVTR	323	-1.6947	93.267	1.4
P00558	PGK1	IVK(1)DLMSK	267	-0.52014	96.668	1.162
P00558	PGK1	ELNYFAK(1)ALESPERPFLAILGGAK	199	-0.82373	107.21	1
P00558	PGK1	AEPAK(1)IEAFR	146	0.042241	94.363	1.152
P00558	PGK1	VSHVSTGGGASLELLEGK(1)VLPGVDALSNI	406	0.037159	90.712	1.123
P00558	PGK1	AAVPSIK(1)FCLDNGAK	48	-0.21065	92.65	1.195
P00558	PGK1	FCLDNGAK(1)SVVLMSHLGRPDGVPMPDK	56	-0.88643	46.63
P00558	PGK1	ALESPERPFLAILGGAK(1)VADK	216	-0.25012	97.689	0.654
P00558	PGK1	YSLEPVAVELK(1)SLLGK	86	0.027996	68.576	0.78
P00558	PGK1	WNTEDK(1)VSHVSTGGGASLELLEGK	388	-0.084806	121.5	1.721
P00918	CA2	QSPVDIDTHTAK(0.998)YDPSLK(0.002)PLSVSYDQATSLR	39	0.072486	76.002
P00918	CA2	AVLK(1)GGPLDGTYR	80	-0.33274	81.278	1.095
P00918	CA2	VVDVLDSIK(1)TK	167	-0.22007	111.52	1.272
P00918	CA2	PGLQK(1)VVDVLDSIK	158	-1.4326	169.4	1.28
P00918	CA2	HNGPEHWHK(1)DFPIAK	18	0.10835	80.411	1.013
P00918	CA2	EPISVSSEQVLK(1)FR	224	0.18827	119.88
P00918	CA2	ILNNGHAFNVEFDDSQDK(1)AVLK	76	0.28798	84.107	1.328
P00918	CA2	GK(1)SADFTNFDPR	171	0.141	97.69	1.522
P00918	CA2	YAAELHLVHWNTK(1)YGDFGK	126	-0.085975	139.9	1.441
P02545	LMNA	LVEIDNGK(1)QR	233	0.12772	116.52	0.694
P02545	LMNA	EAALSTALSEK(1)R	155	-3.6529	114.24
P02545	LMNA	TLDSVAK(1)ER	97	-0.013146	137.95	1.283
P02545	LMNA	VREEFK(1)ELK	114	-0.79904	78.513	0.835
P02545	LMNA	LLAEK(1)ER	341	-0.018163	79.469	1.11
P02545	LMNA	LK(1)DLEALLNSK	135	0.28	191.31	0.808
P02545	LMNA	LEAALGEAK(1)K	180	-0.70042	63.212	0.7
P02545	LMNA	VAVEEVDEEGK(1)FVR	450	0.11644	176.25	0.828
P02545	LMNA	LQTMK(1)EELDFQK	201	-0.34223	146.5	1.235
P02545	LMNA	LKDLEALLNSK(1)EAALSTALSEK	144	-0.49083	90.694	1.455
P02545	LMNA	AQHEDQVEQYK(1)K	260	-0.47657	153.39	1.173
P02545	LMNA	TYSAK(1)LDNAR	270	-0.19534	121.6	1.044
P02545	LMNA	GQVAK(1)LEAALGEAK	171	-0.85274	88.561	0.779
P02786	TFRC	VEYHFLSPYVSPK(1)ESPFR	693	-1.506	80.361	0.984
P02786	TFRC	AVLGTSNFK(1)VSASPLLYTLIEK	495	-0.12966	81.144	1.544
P02786	TFRC	IPELNK(1)VAR	585	-0.62131	55.064	0.823
P02786	TFRC	LTTDFGNAEK(1)TDR	665	0.9202	125.03	0.857
P04075	ALDOA	DGADFAK(1)WR	147	0.44818	130.56	1.426
P04075	ALDOA	IVAPGK(1)GILAADESTGSIAK	28	-0.41758	119.37	0.864
P04075	ALDOA	AAQEEYVK(1)R	330	0.28131	111.46	3.054
P04075	ALDOA	VDK(1)GVVPLAGTNGETTTQGLDGLSER	111	0.59037	118.63	1.502
P04075	ALDOA	ENLK(1)AAQEEYVK	322	0.34967	112.02	0.953
P04075	ALDOA	GILAADESTGSIAK(1)R	42	-0.23797	128.76	1.23
P04075	ALDOA	ADDGRPFPQVIK(1)SK	99	-0.23478	66.674	1.095
P04075	ALDOA	ALQASALK(1)AWGGK	312	0.75843	107.39	1.415
P04075	ALDOA	PYQYPALTPEQK(1)K	13	0.43627	141.34	1.984
P04080	CSTB	FPVFK(1)AVSFK	39	-0.056038	81.625	1.703
P04080	CSTB	AK(1)HDELTYF	91	0.48223	62.463	0.881
P04080	CSTB	VFQSLPHENK(1)PLTLSNYQTNK	78	-0.24992	68.42	1.603
P04080	CSTB	AVSFK(1)SQVVAGTNYFIK	44	-0.88536	61.52
P04179	SOD2	DFGSFDK(1)FK	130	0.27486	59.908	0.946
P04179	SOD2	YQEALAK(1)GDVTAQIALQPALK	75	-0.088124	58.755	1.162
P04179	SOD2	HHAAYVNNLNVTEEK(1)YQEALAK	68	0.16681	101.17	0.693
P04181	OAT	IVNALK(1)SQVDK	102	0.29849	86.911	0.982
P04181	OAT	GK(1)GLLNAIVIK	374	-0.52375	88.056	0.582
P04181	OAT	LFNYHK(1)VLPMNTGVEAGETACK	135	-0.054001	108.13	0.816
P04181	OAT	SQVDK(1)LTLTSR	107	-0.81624	43.761	0.732
P04181	OAT	FAPPLVIK(1)EDELR	421	-0.46836	87.216	0.568
P04181	OAT	NELMK(1)LPSDVVTAVR	362	1.3858	89.358	0.734
P04181	OAT	K(1)YFDFLSSYSAVNQGHCHPK	77	-0.45209	90.718	1.462
P04181	OAT	EYK(1)YGAHNYHPLPVALER	49	0.65464	86.8	0.405
P04181	OAT	GK(1)GIYLWDVEGR	66	0.43096	93.766	1.133
P04181	OAT	YFDFLSSYSAVNQGHCHPK(1)IVNALK	96	0.031579	75.064	1.102
P04406	GAPDH	VVDLMAHMASK(1)E	334	2.0153	90.412	0.934
P04406	GAPDH	TVDGPSGK(1)LWR	194	0.37841	121.9	1.373
P04406	GAPDH	VIISAPSADAPMFVMGVNHEK(1)YDNSLK	139	-0.78357	152.5	0.858
P04406	GAPDH	FHGTVK(1)AENGK	61	0.34838	196.24	2.611
P04406	GAPDH	VVK(1)QASEGPLK	263	0.075645	67.548	1.935
P04406	GAPDH	GALQNIIPASTGAAK(1)AVGK	215	1.7051	52.814	1.408
P04406	GAPDH	PAK(1)YDDIK	254	1.8673	101.53	1.266
P04406	GAPDH	YDNSLK(1)IISNASCTTNCLAPLAK	145	-1.2515	78.976
P04406	GAPDH	AVGK(1)VIPELNGK	219	-0.015072	102.4	1.236
P04406	GAPDH	VIHDNFGIVEGLMTTVHAITATQK(1)TVDGPSGK	186	0.39126	200.79	0.966
P04406	GAPDH	AGAHLQGGAK(1)R	117	-0.49151	91.549	1.078
P04406	GAPDH	IK(1)WGDAGAEYVVESTGVFTTMEK	86	0.23234	76.21	1.557
P04406	GAPDH	VK(1)VGVNGFGR	5	0.23921	111.61	1.145
P04637	TP53	ELNEALELK(1)DAQAGK	351	1.5618	118.19	0.823
P04843	RPN1	LDAQVK(1)ELVLK	559	-0.1753	140.63	0.883
P04843	RPN1	ELVLK(1)SAVEAER	564	-1.8901	78.324
P04843	RPN1	LK(1)TEGSDLCDR	538	0.19661	70.089	1.918
P04843	RPN1	SLETEHK(1)ALTSEIALLQSR	524	0.45954	74.776	0.995
P04843	RPN1	SFK(1)TILPAAAQDVYYR	281	0.26828	131.56	2.042
P04843	RPN1	PVIVAYK(1)K	413	-1.2591	82.671	0.92
P04843	RPN1	FFTVK(1)LPVALDPGAK	116	0.74834	44.925	1.29
P04843	RPN1	LAHLGVQVK(1)GEDEEENNLEVR	89	0.30524	137.61	0.921
P04843	RPN1	RQELVTK(1)IDHILDAL	599	-1.408	89.613	3.449
P04843	RPN1	LVAGK(1)LK	576	0.0013446	58.167	0.677
P04843	RPN1	NVESYTK(1)LGNPTR	187	0.32042	119.25	1.061
P04843	RPN1	DTYIENEK(1)LISGK	587	-0.11741	95.981	0.889
P04844	RPN2	LSK(1)EETVLATVQALQTASHLSQQADLR	154	1.1742	120.13	1.223
P04844	RPN2	FPEEEAPSTVLSQNLFTPK(1)QEIQHLFR	523	0.61395	112.48
P04844	RPN2	LEHAK(1)SVASR	311	0.37347	105.94	0.976
P04844	RPN2	NVYK(1)FELDTSER	460	-0.12734	104.17	0.903
P05023	ATP1A1	YAK(1)IVEIPFNSTNK	476	0.1891	52.191	1.022
P05023	ATP1A1	SSK(1)IMESFK	156	-0.66676	66.056	1.535
P05023	ATP1A1	IVEIPFNSTNK(1)YQLSIHK	487	0.6864	90.385	0.813
P05023	ATP1A1	EVSMDDHK(1)LSLDELHR	45	-0.47155	94.487	0.707
P05023	ATP1A1	TDK(1)LVNER	843	-1.703	53.517	0.65
P05023	ATP1A1	NPNTSEPQHLLVMK(1)GAPER	508	-0.27944	129.2	0.833
P05023	ATP1A1	LIFDNLK(1)K	773	0.059916	62.546	1.139
P05023	ATP1A1	ACVVHGSDLK(1)DMTSEQLDDILK	671	-0.26092	131.09	1.888
P05091	ALDH2	YHGK(1)TIPIDGDFFSYTR	159	-2.0329	63.691
P05091	ALDH2	EEIFGPVMQILK(1)FK	426	-1.0327	86.772	0.486
P05091	ALDH2	FK(1)TIEEVVGR	428	0.70653	117.52	0.85
P05091	ALDH2	TEQGPQVDETQFK(1)K	368	-0.21828	134.04	0.853
P05091	ALDH2	VVGNPFDSK(1)TEQGPQVDETQFK	355	0.047571	40.197	0.764
P05141	SLC25A5	LAADVGK(1)AGAER	147	0.23725	102.73	1.317
P05141	SLC25A5	VK(1)LLLQVQHASK	33	0.44442	148.13	0.913
P05141	SLC25A5	AFFK(1)GAWSNVLR	272	0.8013	119.74	0.39
P05141	SLC25A5	IPK(1)EQGVLSFWR	63	-0.6661	152.47	0.755
P05141	SLC25A5	DEGGK(1)AFFK	268	0.95524	56.258
P05141	SLC25A5	YFPTQALNFAFK(1)DK	92	0.076914	121.99	1.67
P05141	SLC25A5	GLGDCLVK(1)IYK	163	0.26163	91.549	0.787
P05141	SLC25A5	IYK(1)SDGIK	166	0.54931	101.72	1.18
P05141	SLC25A5	TDAAVSFAK(1)DFLAGGVAAAISK	10	-1.5404	183.05
P05141	SLC25A5	LLLQVQHASK(1)QITADK	43	-0.36696	224.67	1.335
P05141	SLC25A5	YK(1)QIFLGGVDK	96	1.0417	90.614	1.073
P05141	SLC25A5	QIFLGGVDK(1)R	105	0.85525	80.706	0.489
P05198	EIF2S1	HVAEVLEYTK(1)DEQLESLFQR	123	0.56338	165.66	0.548
P05198	EIF2S1	LTPQAVK(1)IR	190	-1.3501	68.224	1.235
P05198	EIF2S1	GVFNVQMEPK(1)VVTDTDETELAR	276	-0.62493	104.49	1.321
P05387	RPLP2	K(1)ILDSVGIEADDDRLNK	25	-0.15019	143.05	1.072
P05387	RPLP2	YVASYLLAALGGNSSPSAK(1)DIK	21	0.20385	108.96	0.269
P05387	RPLP2	VISELNGK(1)NIEDVIAQGIGK	49	0.47575	72.968
P05387	RPLP2	NIEDVIAQGIGK(1)LASVPAGGAVAVSAAPGSAAPAAGSAPAAAEEK	61	0.39605	51.248
P05387	RPLP2	LNK(1)VISELNGK	41	-1.0081	168.75	1.528
P05388	RPLP0	GK(1)AVVLMGK	50	-0.50332	60.019	1.186
P05388	RPLP0	AVVLMGK(1)NTMMR	57	-0.23974	113.38	1.67
P05388	RPLP0	IIQLLDDYPK(1)CFIVGADNVGSK	26	0.10435	88.627	0.742
P05388	RPLP0	GNVGFVFTK(1)EDLTEIR	92	0.015962	153.23	0.508
P05388	RPLP0	GHLENNPALEK(1)LLPHIR	77	-0.026278	95.662	1.001
P05388	RPLP0	DMLLANK(1)VPAAAR	106	2.8614	113.24	1.017
P05388	RPLP0	ATWK(1)SNYFLK	10	0.74319	87.149	1.48
P05388	RPLP0	VLALSVETDYTFPLAEK(1)VK	264	-0.41898	79.489	1.678
P05455	SSB	EGIILFK(1)EK	276	0.4387	93.325	0.822
P05455	SSB	IIEDQQESLNK(1)WK	328	-0.07759	186.58	1.035
P05455	SSB	K(1)FVETPGQK	166	0.37683	187.22	1.173
P05455	SSB	SVYIK(1)GFPTDATLDDIK	116	0.016371	115.29	0.799
P05455	SSB	FVETPGQK(1)YK	174	-0.19617	98.044	0.94
P05455	SSB	SPSKPLPEVTDEYK(1)NDVK	105	0.19216	124.84	0.757
P05455	SSB	GFPTDATLDDIK(1)EWLEDK	128	0.70689	114.55	1.877
P05455	SSB	LTTDFNVIVEALSK(1)SK	74	-1.7778	45.876
P05455	SSB	EWLEDK(1)GQVLNIQMR	134	-2.4343	66.246
P05455	SSB	AENGDNEK(1)MAALEAK	9	-0.2314	101.78	0.86
P05455	SSB	NK(1)EVTWEVLEGEVEK	299	0.28494	48.405	1.141
P05455	SSB	YK(1)ETDLLILFK	176	-0.53703	105.65	0.831
P05455	SSB	K(1)IIEDQQESLNK	317	0.24214	93.766	0.959
P05455	SSB	FLK(1)EQIK	37	-1.6092	75.243	1.142
P05455	SSB	SLEEK(1)IGCLLK	229	-0.61512	112.83	1.871
P05455	SSB	QK(1)LEEDAEMK	216	0.12455	135.86	1.311
P05455	SSB	TLHK(1)AFK	148	-0.47073	75.243	1.008
P05455	SSB	AELMEISEDK(1)TK	86	-0.50211	117.2	1.26
P05455	SSB	QKLEEDAEMK(1)SLEEK	224	0.73897	160.84	0.667
P05455	SSB	SK(1)AELMEISEDK	76	0.041209	131.69	1.01
P05556	ITGB1	GEVFNELVGK(1)QR	238	-2.091	71.176	1.309
P06454	PTMA	AAEDDEDDDVDTK(1)K	103	-0.58766	162.93	1.363
P06454	PTMA	SDAAVDTSSEITTK(1)DLK	15	-0.17295	151.44	1.9
P06493	CDK1	EISLLK(1)ELR	56	0.33607	70.028	1.021
P06493	CDK1	DLKPQNLLIDDK(1)GTIK	139	0.60096	81.992	0.986
P06493	CDK1	ISGK(1)MALNHPYFNDLDNQIK	279	-0.23985	73.448	0.957
P06576	ATP5F1B	GQK(1)VLDSGAPIK	124	0.60822	65.234	0.978
P06576	ATP5F1B	GVQK(1)ILQDYK	426	0.010235	107.55	1.179
P06576	ATP5F1B	GFQQILAGEYDHLPEQAFYMVGPIEEAVAK(1)ADK	519	1.0549	46.557
P06576	ATP5F1B	EGNDLYHEMIESGVINLK(1)DATSK	259	0.78521	50.237
P06576	ATP5F1B	VVDLLAPYAK(1)GGK	198	0.85285	50.914	0.94
P06576	ATP5F1B	FLSQPFQVAEVFTGHMGK(1)LVPLK	480	-0.75388	72.167	0.739
P06576	ATP5F1B	GGK(1)IGLFGGAGVGK	201	0.60146	57.434	1.174
P06576	ATP5F1B	ADK(1)LAEEHSS	522	-0.87931	62.536	0.849
P06576	ATP5F1B	DATSK(1)VALVYGQMNEPPGAR	264	-0.10014	90.718	1.653
P06576	ATP5F1B	VLDSGAPIK(1)IPVGPETLGR	133	-0.78068	64.5
P06576	ATP5F1B	LVPLK(1)ETIK	485	0.71071	59.931	0.981
P06733	ENO1	IAK(1)AVNEK	330	-0.33683	82.563	1.141
P06733	ENO1	AVEHINK(1)TIAPALVSK	71	-0.041336	72.433	0.991
P06733	ENO1	TIAPALVSK(1)K	80	-1.0096	71.221	1.413
P06733	ENO1	YDLDFK(1)SPDDPSR	262	0.3626	132.06	1.339
P06733	ENO1	IEEELGSK(1)AK	420	0.067316	123.79	1.548
P06733	ENO1	YISPDQLADLYK(1)SFIK	281	0.13052	112.34	1.239
P06733	ENO1	SK(1)FGANAILGVSLAVCK	105	-0.60112	119.8	3.326
P06733	ENO1	DATNVGDEGGFAPNILENK(1)EGLELLK	221	-0.26091	235.42	1.035
P06733	ENO1	GNPTVEVDLFTSK(1)GLFR	28	-0.30422	95.9	1.269
P06733	ENO1	EGLELLK(1)TAIGK	228	-0.074497	153.95	1.454
P06733	ENO1	GVSK(1)AVEHINK	64	-1.4915	84.352	1.016
P06733	ENO1	LAK(1)YNQLLR	406	-0.033293	114.28	0.909
P06733	ENO1	IDK(1)LMIEMDGTENK	92	-0.50094	167.01	1.157
P06733	ENO1	K(1)LNVTEQEK	81	-0.40443	77.14	0.955
P06733	ENO1	YMGK(1)GVSK	60	-0.31095	55.908	1.156
P06733	ENO1	LMIEMDGTENK(1)SK	103	-0.19246	170.18	1.028
P06733	ENO1	AVNEK(1)SCNCLLLK	335	-0.72272	122.39	0.844
P06733	ENO1	LNVTEQEK(1)IDK	89	0.043618	194.51	1.926
P06733	ENO1	SGK(1)YDLDFK	256	0.57914	90.263	0.916
P06733	ENO1	SILK(1)IHAR	5	0.16976	139.88	1.052
P06737	PYGL	YEYGIFNQK(1)IR	170	-0.86506	48.188	1.046
P06737	PYGL	NIAASGK(1)FSSDR	811	0.26367	86.772	1.106
P06737	PYGL	VFK(1)DFSELEPDKFQNK	470	0.67766	50.376
P06737	PYGL	FSQFLETEYK(1)VK	555	0.77565	84.169	1.286
P06737	PYGL	IVALFPK(1)DVDR	421	1.1294	83.045	1.659
P06737	PYGL	DLSQLTK(1)LHSFLGDDVFLR	521	0.086133	83.423	1.099
P06737	PYGL	LK(1)FSQFLETEYK	545	-0.24109	117.03	1.441
P06737	PYGL	VLYPNDNFFEGK(1)ELR	290	-0.67035	106.14	1.244
P06744	GPI	DVMPEVNK(1)VLDK	124	0.27051	75.088	1.42
P06744	GPI	EWFLQAAK(1)DPSAVAK	234	1.6649	126.16	1.56
P06744	GPI	TFTTQETITNAETAK(1)EWFLQAAK	226	0.38086	109.83	1.298
P06744	GPI	DPQFQK(1)LQQWYR	12	0.11911	186.81	1.426
P06744	GPI	ELQAAGK(1)SPEDLER	454	-0.058732	161.04	1.137
P06744	GPI	LFDANK(1)DR	34	1.0865	107.57	1.028
P06744	GPI	SNTPILVDGK(1)DVMPEVNK	116	-0.046635	133.94	1.402
P06744	GPI	MFNGEK(1)INYTEGR	89	0.060115	170.95	1.631
P06744	GPI	MLVDLAK(1)SR	73	0.42715	57.532
P06746	POLB	IDEFLATGK(1)LR	81	0.39005	64.121	0.811
P06748	NPM1	ADK(1)DYHFK	27	0.85841	85.862	0.851
P06748	NPM1	DYHFK(1)VDNDENEHQLSLR	32	-0.36388	202.6	1.236
P06748	NPM1	TPK(1)GPSSVEDIK	239	0.79014	147.66	0.876
P06748	NPM1	GPSSVEDIK(1)AK	248	0.49002	114.86	1.047
P06748	NPM1	FINYVK(1)NCFR	273	0.33908	152.34	1.196
P06748	NPM1	AK(1)MQASIEK	250	-0.21351	117.71	0.972
P06748	NPM1	VEAK(1)FINYVK	267	0.55409	139.43	1.127
P06748	NPM1	GGSLPK(1)VEAK	263	-1.0344	75.652	0.87
P06748	NPM1	SKGQESFK(1)K	229	-0.072207	140.78	0.994
P06748	NPM1	MEDSMDMDMSPLRPQNYLFGCELK(0.976)ADK(0.024)DYHFK	24	0.50663	85.937	1.141
P06748	NPM1	LLSISGK(1)R	141	0.27208	143.61	0.956
P06748	NPM1	DELHIVEAEAMNYEGSPIK(1)VTLATLK	73	0.64912	107.65	0.998
P06748	NPM1	MQASIEK(1)GGSLPK	257	0.064239	117.7	1.569
P06748	NPM1	TVSLGAGAK(1)DELHIVEAEAMNYEGSPIK	54	0.90218	94.96	0.925
P06748	NPM1	SAPGGGSK(1)VPQK	150	0.5069	85.274	0.726
P06753	TPM3	EDK(1)YEEEIK	221	-1.2044	79.148	0.928
P06753	TPM3	LK(1)EAETR	234	-0.42851	73.616	1.041
P06753	TPM3	ILTDK(1)LK	232	-0.6423	89.55
P06753	TPM3	LDK(1)ENALDR	16	-0.44235	83.869	0.642
P06753	TPM3	EDKYEEEIK(1)ILTDK	227	0.30259	78.69	1.813
P06753	TPM3	YSQK(0.866)EDK(0.134)YEEEIK	218	0.92177	68.277	0.966
P06753	TPM3	MELQEIQLK(1)EAK	150	-0.65569	120.53	0.913
P06753	TPM3	EAK(1)HIAEEADR	153	-0.59304	142.08	0.813
P06865	HEXA	ELELVTK(1)AGFR	409	-0.95132	79.659	0.873
P06899	HIST1H2BJ	KESYSIYVYK(1)VLK	44	-0.74618	120.92	0.507
P06899	HIST1H2BJ	VLK(1)QVHPDTGISSK	47	0.45134	165.86	1.118
P07099	EPHX1	K(1)FLSVLER	447	0.10724	121.09	0.974
P07099	EPHX1	EDDSIRPFK(1)VETSDEEIHDLHQR	52	-0.16222	96.016	1.266
P07099	EPHX1	DVELLYPVK(1)EK	286	-0.4652	53.448	1.449
P07108	DBI	TK(0.001)PSDEEMLFIYGHYK(0.999)QATVGDINTERPGMLDFTGK	33	0.21282	57.573	1.9
P07108	DBI	GTSK(1)EDAMK	67	-1.0428	80.231	1.02
P07108	DBI	AYINK(1)VEELK	77	0.6598	105.46	1.389
P07108	DBI	WDAWNELK(1)GTSK	63	1.017	73.927	1.893
P07108	DBI	EDAMK(1)AYINK	72	0.024821	76.345	0.959
P07108	DBI	HLK(0.763)TK(0.237)PSDEEMLFIYGHYK	17	0.37031	51.566
P07108	DBI	AK(1)WDAWNELK	55	1.2901	87.942	1.733
P07195	LDHB	EVHK(1)MVVESAYEVIK	233	1.3534	80.387	0.969
P07195	LDHB	LSGLPK(1)HR	156	-1.2149	98.009	0.782
P07195	LDHB	LK(1)DDEVAQLK	310	-0.035014	73.951	1.157
P07195	LDHB	EK(1)LIAPVAEEEATVPNNK	7	0.18568	133.78	1.08
P07195	LDHB	SLADELALVDVLEDK(1)LK	58	0.61386	135.09	1.375
P07195	LDHB	NVNVFK(1)FIIPQIVK	119	-0.13612	131.06	0.887
P07195	LDHB	GLTSVINQK(1)LK	308	-0.28361	232.51	1.027
P07195	LDHB	LK(1)GEMMDLQHGSLFLQTPK	60	-0.53249	70.094	1.264
P07195	LDHB	LKDDEVAQLK(1)K	318	0.20828	95.417	0.921
P07195	LDHB	SADTLWDIQK(1)DLK	329	1.0769	88.075	1.586
P07195	LDHB	IVADK(1)DYSVTANSK	82	-1.2218	143.93	1.531
P07197	NEFM	SAK(1)EEIAEYR	314	-0.90316	75.819	1.976
P07237	P4HB	SVSDYDGK(1)LSNFK	271	0.18321	130.1	0.809
P07237	P4HB	EADDIVNWLK(1)K	130	-0.052317	106.62	1.399
P07237	P4HB	LSNFK(1)TAAESFK	276	-1.509	125.03	1.428
P07237	P4HB	YQLDKDGVVLFK(1)K	207	0.61294	68.044	0.994
P07237	P4HB	NFEDVAFDEK(1)K	385	0.28528	108.56	1.185
P07237	P4HB	YK(1)PESEELTAER	328	-2.8449	45.357
P07237	P4HB	THILLFLPK(1)SVSDYDGK	263	0.38251	91.616	1.485
P07237	P4HB	YQLDK(1)DGVVLFK	200	0.12108	64.121	0.762
P07237	P4HB	TLDGFK(1)K	467	-1.141	60.76	0.662
P07237	P4HB	VLVGK(1)NFEDVAFDEK	375	0.52072	125.36	1.133
P07237	P4HB	IK(1)PHLMSQELPEDWDK	352	-0.56573	78.441	0.754
P07237	P4HB	IKPHLMSQELPEDWDK(1)QPVK	366	-0.22638	44.054	1.313
P07237	P4HB	VHSFPTLK(1)FFPASADR	444	0.22599	124.62	0.721
P07237	P4HB	NNFEGEVTK(1)ENLLDFIK	222	0.88463	103.75	0.791
P07237	P4HB	TAAESFK(1)GK	283	-0.75037	65.157	0.998
P07237	P4HB	DHENIVIAK(1)MDSTANEVEAVK	424	-0.0020195	120.41	1.596
P07237	P4HB	LITLEEEMTK(0.942)YK(0.058)PESEELTAER	326	0.52889	116.94	0.806
P07237	P4HB	LAK(1)VDATEESDLAQQYGVR	81	0.99357	169.25	0.811
P07237	P4HB	ILEFFGLK(1)K	308	-0.58274	63.816	1.005
P07237	P4HB	GYPTIK(1)FFR	103	-0.025725	80.165	1.383
P07237	P4HB	QLAPIWDK(1)LGETYKDHENIVIAK	409	0.15554	120.25	0.618
P07237	P4HB	LGETYK(1)DHENIVIAK	415	-0.18114	71.531
P07305	H1F0	STDHPK(1)YSDMIVAAIQAEK	27	0.39639	49.188	0.56
P07305	H1F0	SHYK(1)VGENADSQIK	59	0.49808	44.37	0.507
P07305	H1F0	YIK(1)SHYK	55	0.10718	60.895	0.334
P07339	CTSD	GYK(1)LSPEDYTLK	348	-0.02819	53.034	1.247
P07355	ANXA2	SALSGHLETVILGLLK(1)TPAQYDASELK	104	0.027047	59.046	0.811
P07355	ANXA2	EMYK(1)TDLEK	152	-0.17814	83.647	1.686
P07355	ANXA2	YK(1)SYSPYDMLESIR	233	-0.46497	121.42	0.988
P07355	ANXA2	DLYDAGVK(1)R	204	-0.10754	74.941	0.742
P07355	ANXA2	SVPHLQK(1)VFDR	227	0.34727	56.205	0.946
P07355	ANXA2	TPAQYDASELK(1)ASMK	115	0.33308	84.403	0.761
P07355	ANXA2	LMVALAK(1)GR	176	-0.62204	91.853	0.848
P07355	ANXA2	DALNIETAIK(1)TK	47	-0.39166	73.927	0.99
P07355	ANXA2	SEVDMLK(1)IR	302	-0.10287	56.916
P07355	ANXA2	VYK(1)EMYK	148	-0.50029	81.784	0.987
P07355	ANXA2	TDLEK(1)DIISDTSGDFR	157	-0.031552	214.53	1.176
P07437	TUBB	MSMK(1)EVDEQMLNVQNK	324	-0.65138	176.98	1.025
P07437	TUBB	GLK(1)MAVTFIGNSTAIQELFK	362	-0.5351	76.301	2.333
P07437	TUBB	MAVTFIGNSTAIQELFK(1)R	379	-1.6031	104.88	2.082
P07437	TUBB	TLK(1)LTTPTYGDLNHLVSATMSGVTTCLR	216	-0.11915	104.83	0.98
P07437	TUBB	ISVYYNEATGGK(1)YVPR	58	0.84517	162.37	0.646
P07437	TUBB	ALTVPELTQQVFDAK(1)NMMAACDPR	297	-0.58105	74.876	2.056
P07737	PFN1	TLVLLMGK(1)EGVHGGLINK	116	1.1796	182.09	1.016
P07737	PFN1	SSFYVNGLTLGGQK(1)CSVIR	70	-0.50368	136.66	1.612
P07737	PFN1	TDK(1)TLVLLMGK	108	0.067609	121.02	1.136
P07737	PFN1	STGGAPTFNVTVTK(1)TDK	105	0.35597	167.69	0.974
P07737	PFN1	TFVNITPAEVGVLVGK(1)DR	54	0.19584	100.45	0.912
P07737	PFN1	EGVHGGLINK(1)K	126	0.434	119.6	0.934
P07741	APRT	DISPVLK(1)DPASFR	34	-0.17589	59.864	1.141
P07741	APRT	HLK(1)ATHGGR	51	-0.7481	50.034	0.644
P07814	EPRS	NSEPAGLETPEAK(1)VLFDK	902	0.33258	100.01	1.179
P07814	EPRS	FDDTNPEK(0.004)EK(0.996)EDFEK	245	0.26281	87.519	1.865
P07814	EPRS	AQYK(0.999)SLIGVEYK(0.001)PVSATGAEDK	943	0.7834	45.099	1.144
P07814	EPRS	FDDTNPEK(0.973)EK(0.027)EDFEK	243	-0.578	90.853	0.617
P07814	EPRS	DTGEK(1)LTVAENEAETK	1389	-0.15713	119.47	1.367
P07814	EPRS	APK(1)EDVDAAVK	774	1.1122	69.229	1.681
P07814	EPRS	VLFDK(1)VASQGEVVR	907	-0.15201	119.96	1.11
P07814	EPRS	AALLNQHYQVNFK(1)GK	229	-0.96212	91.62	0.815
P07814	EPRS	LNLENK(1)DYK	599	0.27318	52.167	1.692
P07814	EPRS	AYVDDTPAEQMK(1)AER	300	-0.14226	142.45	0.916
P07900	HSP90AA1	NIK(1)LGIHEDSQNR	446	-0.81261	40.751
P07900	HSP90AA1	FYEQFSK(1)NIK	443	0.77871	97.597	1.258
P07900	HSP90AA1	K(0.929)TK(0.071)FENLCK	565	-0.37367	119.75	0.932
P07900	HSP90AA1	TLVSVTK(1)EGLELPEDEEEKK	546	-0.2046	190.37	1.144
P07900	HSP90AA1	ENQK(1)HIYYITGETK	489	0.29878	73.245	0.915
P07900	HSP90AA1	K(1)HLEINPDHSIIETLR	632	-0.64517	69.979	1.165
P07900	HSP90AA1	TK(1)FENLCK	567	-0.3628	133.13	0.823
P07900	HSP90AA1	K(1)CLELFTELAEDKENYKK	419	-0.25491	44.342
P07900	HSP90AA1	AEADK(1)NDK	654	-0.1492	103.87	0.721
P07900	HSP90AA1	IMK(1)DILEK	576	-1.1646	114.89	1.303
P07900	HSP90AA1	LDSGK(1)ELHINLIPNK	74	0.43406	110.25	1.432
P07900	HSP90AA1	ELHINLIPNK(1)QDR	84	1.3451	125.53	1.067
P07900	HSP90AA1	K(1)FYEQFSK	436	0.89089	135.71	0.845
P07900	HSP90AA1	DNSTMGYMAAK(1)K	631	-0.66864	63.091	0.753
P07900	HSP90AA1	K(1)LSELLR	458	0.71464	72.789	1.262
P07900	HSP90AA1	EGLELPEDEEEK(1)K	558	0.20082	122.46	0.586
P07900	HSP90AA1	ELISNSSDALDK(1)IR	58	0.086947	102.52	1.382
P07900	HSP90AA1	AEADKNDK(1)SVK	657	-0.094028	194.39	0.413
P07900	HSP90AA1	HIYYITGETK(1)DQVANSAFVER	499	-0.018295	197.84	1.058
P07900	HSP90AA1	EFEGK(1)TLVSVTK	539	-0.445	82.85	0.898
P07900	HSP90AA1	HSQFIGYPITLFVEK(1)ER	224	-0.026389	131.25	0.157
P07900	HSP90AA1	YYTSASGDEMVSLK(1)DYCTR	478	-0.51176	173.37	1.281
P07910	HNRNPC	LKGDDLQAIK(1)K	197	-0.95794	81.92
P07910	HNRNPC	LK(1)GDDLQAIK	189	0.52575	89.805	0.818
P07910	HNRNPC	IVGCSVHK(1)GFAFVQYVNER	50	-0.72179	135.49	1.058
P07910	HNRNPC	SDVEAIFSK(1)YGK	39	-0.24146	155.06	0.867
P07910	HNRNPC	ELTQIK(1)QK	204	0.064204	95.352	0.248
P07910	HNRNPC	QK(1)VDSLLENLEK	206	-0.044487	202.29	0.842
P07910	HNRNPC	NDKSEEEQSSSSVK(1)K	243	0.38819	238.32	0.644
P07910	HNRNPC	YGK(1)IVGCSVHK	42	-0.52827	91.123	1.359
P07910	HNRNPC	ASNVTNK(1)TDPR	8	0.0091165	126.71	0.946
P07910	HNRNPC	VDSLLENLEK(1)IEK	216	-0.22206	90.853	0.854
P07910	HNRNPC	MIAGQVLDINLAAEPK(1)VNR	89	-0.35203	194.94	0.583
P07910	HNRNPC	QAVEMK(1)NDK	229	0.87002	173.21	0.952
P07910	HNRNPC	AVVPSK(1)R	157	-0.80218	76.847	0.842
P07910	HNRNPC	VFIGNLNTLVVK(1)K	29	0.0051923	77.644	0.871
P07910	HNRNPC	EQSK(1)QAVEMK	223	0.32166	82.417	1.393
P07942	LAMB1	NVEELK(1)R	1659	-1.0813	75.109	0.856
P07942	LAMB1	AEMLLEEAK(1)R	1579	-4.006	57.293	0.877
P07954	FH	LHDALDAK(1)SK	221	0.56341	73.655	0.827
P07954	FH	IGFAEK(1)VAAK	292	-0.43216	48.998	0.888
P07954	FH	STMNFK(1)IGGVTER	80	2.0551	59.41	0.629
P07954	FH	AAAEVNQDYGLDPK(1)IANAIMK	115	-0.026555	66.182	1.182
P08047	SP1	K(1)FACPECPK	685	0.20195	57.888	1.036
P08133	ANXA6	GELSGDFEK(1)LMLAVVK	240	-1.0772	75.018	0.74
P08133	ANXA6	GFGSDK(1)EAILDIITSR	40	0.25353	166.48	1.051
P08133	ANXA6	DLMTDLK(1)SEISGDLAR	418	-0.3976	153.22	1.583
P08133	ANXA6	DLIADLK(1)YELTGK	75	0.32098	102.33	2.007
P08133	ANXA6	GAGTDEK(1)TLTR	620	1.038	48.568	1.014
P08133	ANXA6	SLYGK(1)DLIADLK	68	-0.26483	57.434	0.842
P08133	ANXA6	PAQGAK(1)YR	9	-0.24673	69.198	0.717
P08133	ANXA6	NKPLFFADK(1)LYK	607	-0.54301	78.903	0.866
P08133	ANXA6	NK(1)PLFFADK	600	0.67088	59.645	0.784
P08133	ANXA6	NDTSGEYK(1)K	314	0.60681	95.775	0.855
P08133	ANXA6	YEK(1)SLYSMIK	299	0.67924	44.847
P08133	ANXA6	TNEQMHQLVAAYK(1)DAYER	135	0.876	96.379	0.974
P08133	ANXA6	YELTGK(1)FER	81	0.54332	121.73	1.106
P08133	ANXA6	AINEAYK(1)EDYHK	478	-0.17265	57.175	1.538
P08133	ANXA6	DAISGIGTDEK(1)CLIEILASR	113	-0.37186	96.379	0.866
P08173	CHRM4	AK(1)TLAFLK	240	-1.7938	49.358	1.131
P08195	SLC3A2	LK(1)LEPHEGLLLR	615	-0.088954	113.61	1.004
P08195	SLC3A2	IK(1)VAEDEAEAAAAAK	147	-0.034338	97.797	0.831
P08195	SLC3A2	EDFDSLLQSAK(1)K	298	-0.15646	111.94	0.771
P08195	SLC3A2	VAEDEAEAAAAAK(1)FTGLSK	160	0.5709	150.61	1.285
P08195	SLC3A2	DDVAQTDLLQIDPNFGSK(1)EDFDSLLQSAK	287	-0.089701	85.291	0.795
P08195	SLC3A2	FTGLSK(1)EELLK	166	0.21482	103.43	1.659
P08195	SLC3A2	LDYLSSLK(1)VK	255	-0.53262	77.744	0.891
P08195	SLC3A2	VK(1)GLVLGPIHK	257	-0.049221	79.201	0.868
P08237	PFKM	K(1)FDEALK	366	0.0045024	82.279	1.214
P08238	HSP90AB1	AK(1)FENLCK	559	-0.67071	105.14	1.24
P08238	HSP90AB1	SLVSVTK(1)EGLELPEDEEEKK	538	-0.23896	193.42	1.147
P08238	HSP90AB1	K(1)FYEAFSK	428	-0.15092	116.37	1.16
P08238	HSP90AB1	FENLCK(1)LMK	565	-0.11467	103.55	1.243
P08238	HSP90AB1	K(0.01)K(0.99)MEESK	552	0.065417	188.98	0.479
P08238	HSP90AB1	FYEAFSK(1)NLK	435	0.92495	99.34	1.294
P08238	HSP90AB1	GTK(1)VILHLK	180	-0.60004	63.734	0.975
P08238	HSP90AB1	GFEVVYMTEPIDEYCVQQLK(1)EFDGK	526	0.77111	102.21
P08238	HSP90AB1	ELK(1)IDIIPNPQER	72	-2.4503	121.24	1.537
P08238	HSP90AB1	VILHLK(1)EDQTEYLEER	186	-1.0302	248.97	1.033
P08238	HSP90AB1	TLTLVDTGIGMTK(1)ADLINNLGTIAK	95	0.22012	224.57	0.649
P08238	HSP90AB1	EFDGK(1)SLVSVTK	531	0.30256	77.185	0.928
P08238	HSP90AB1	LDSGK(1)ELK	69	1.7541	74.376	0.827
P08238	HSP90AB1	SLTNDWEDHLAVK(1)HFSVEGQLEFR	319	-0.65452	111.53	0.808
P08238	HSP90AB1	DNSTMGYMMAK(1)K	623	0.49818	60.161	1.632
P08238	HSP90AB1	EGLELPEDEEEK(1)K	550	0.20082	122.46	0.586
P08238	HSP90AB1	AEADK(1)NDK	646	-0.1492	103.87	0.721
P08238	HSP90AB1	ELISNASDALDK(1)IR	53	-0.60696	172.57	1.177
P08238	HSP90AB1	IMK(1)AQALR	607	-0.67987	104.21	1.032
P08238	HSP90AB1	RAPFDLFENK(1)K	347	-0.21435	182.92	1.101
P08238	HSP90AB1	SIYYITGESK(1)EQVANSAFVER	491	0.51614	209.9	1.063
P08238	HSP90AB1	NLK(1)LGIHEDSTNR	438	0.37356	117.93	1.407
P08238	HSP90AB1	NNIK(1)LYVR	354	-0.44392	112.37	2.328
P08238	HSP90AB1	ETQK(1)SIYYITGESK	481	-0.79792	107.74	1.282
P08238	HSP90AB1	EMLQQSK(1)ILK	399	-0.1357	110.53	1.337
P08238	HSP90AB1	EK(1)YIDQEELNK	275	0.49114	125.23	0.978
P08238	HSP90AB1	VEK(1)VTISNR	577	0.46298	89.029	1.295
P08238	HSP90AB1	AEADKNDK(1)AVK	649	0.90572	136.53	0.558
P08238	HSP90AB1	LMK(1)EILDK	568	0.24301	80.755	1.118
P08238	HSP90AB1	K(1)CLELFSELAEDKENYK	411	-0.42634	119.8	1.048
P08238	HSP90AB1	K(1)HLEINPDHPIVETLR	624	0.1872	141.13	1.027
P08238	HSP90AB1	YIDQEELNK(1)TK	284	0.38858	155.97	1.637
P08243	ASNS	PK(1)EAFSDGITSVK	467	1.1663	88.561
P08243	ASNS	TLTHYK(1)SAVK	556	0.30869	66.663	1.17
P08243	ASNS	FPFNTPK(1)TK	511	1.3754	76.572	1.34
P08243	ASNS	TK(1)EGYYYR	513	0.81791	85.676	1.031
P08397	HMBS	ILDTALSK(1)IGEK	70	-0.30423	58.04	0.574
P08559	PDHA1	MELK(1)ADQLYK	77	0.45184	77.288	0.741
P08559	PDHA1	EDGLK(1)YYR	63	-0.010786	84.568	0.734
P08559	PDHA1	AAASTDYYK(1)R	244	-0.62613	109.66	0.568
P08559	PDHA1	GANQWIK(1)FK	385	-0.057821	93.143	1.087
P08559	PDHA1	ADQLYK(1)QK	83	0.98137	75.213	1.189
P08559	PDHA1	SDPIMLLK(1)DR	321	0.88513	51.567	1.137
P08574	CYC1	PGK(1)LFDYFPK	170	-0.088206	110.08	0.694
P08574	CYC1	HK(1)WSVLK	310	-0.30608	91.069	0.97
P08579	SNRPB2	QLQGFPFYGK(1)PMR	77	-0.2304	64.121	1.259
P08579	SNRPB2	TDSDIISK(1)MR	93	-0.13816	106.62	0.82
P08579	SNRPB2	IQYAK(1)TDSDIISK	85	0.073499	77.192	1.028
P08579	SNRPB2	ITPSHAMK(1)ITYAK	219	-0.83902	48.527
P08621	SNRNP70	DPIPYLPPLEK(1)LPHEK	27	1.2576	65.949	2.215
P08621	SNRNP70	EFEVYGPIK(1)R	130	1.1905	88.495
P08621	SNRNP70	VNYDTTESK(1)LR	118	0.27905	156.58	0.704
P08621	SNRNP70	DMHSAYK(1)HADGK	162	-0.23894	83.53	0.913
P08670	VIM	TNEK(1)VELQELNDR	104	0.16765	177.41	0.966
P08670	VIM	QVQSLTCEVDALK(1)GTNESLER	334	-0.44412	65.248
P08670	VIM	LQDEIQNMK(1)EEMAR	373	-0.089823	255.85	0.937
P08670	VIM	FANYIDK(1)VR	120	-0.51585	99.688	0.935
P08670	VIM	QQYESVAAK(1)NLQEAEEWYK	282	0.73183	126.01	1.105
P08670	VIM	LLQDSVDFSLADAINTEFK(1)NTR	97	-1.0525	182.77	0.687
P08670	VIM	ILLAELEQLK(1)GQGK	139	0.037003	153.81	0.829
P08670	VIM	FLEQQNK(1)ILLAELEQLK	129	-0.77423	195.92	0.466
P08670	VIM	EK(1)LQEEMLQR	188	0.081956	152.97	0.638
P08670	VIM	QVDQLTNDK(1)AR	168	0.20242	227.81	1.751
P08670	VIM	QAK(1)QESTEYR	313	-0.26084	105.4	1.054
P08670	VIM	TLLIK(1)TVETR	445	-0.32883	138.22	1.031
P08670	VIM	SK(1)FADLSEAANR	294	-0.08147	122.46	0.789
P08670	VIM	ETNLDSLPLVDTHSK(1)R	439	0.73866	62.813	0.712
P08670	VIM	NLQEAEEWYK(1)SK	292	0.29367	134.99	0.637
P08670	VIM	VESLQEEIAFLK(1)K	235	-0.21492	242.01	1.029
P08670	VIM	K(1)VESLQEEIAFLK	223	-0.53155	142.38	0.724
P08708	RPS17	IAGYVTHLMK(1)R	59	0.39469	115.57	1.47
P08708	RPS17	NK(1)IAGYVTHLMK	49	-0.89483	70.563	1.59
P08708	RPS17	GISIK(1)LQEEER	72	0.065604	152.7	1.057
P08708	RPS17	VIIEK(1)YYTR	19	-0.089081	79.148	1.687
P08708	RPS17	LLDFGSLSNLQVTQPTVGMNFK(1)TPR	129	-0.4571	69.639	1.02
P08708	RPS17	EMLK(1)LLDFGSLSNLQVTQPTVGMNFK	107	0.64381	59.359	1.275
P08754	GNAI3	LK(1)IDFGEAAR	92	0.15081	54.784	0.913
P08758	ANXA5	DLLDDLK(1)SELTGK	70	-0.19161	134.61	5.528
P08758	ANXA5	LYDAYELK(1)HALK	97	-0.38221	48.513
P08758	ANXA5	GAGTNEK(1)VLTEIIASR	108	0.52799	118.5	1.294
P08758	ANXA5	SELTGK(1)FEK	76	-0.42994	70.41	1.912
P08758	ANXA5	QEISAAFK(1)TLFGR	58	-0.76001	113.69	0.413
P08865	RPSA	SDGIYIINLK(1)R	52	-0.13527	137.46	1.73
P08865	RPSA	SGALDVLQMK(1)EEDVLK	11	0.5539	180.74	1.411
P08865	RPSA	EHPWEVMPDLYFYRDPEEIEK(1)EEQAAAEK	212	0.024877	233.02	1.252
P08865	RPSA	TWEK(1)LLLAAR	57	0.3265	128.52	1.966
P08865	RPSA	FLAAGTHLGGTNLDFQMEQYIYK(1)R	40	0.42718	167.45	1.213
P08865	RPSA	AVLK(1)FAAATGATPIAGR	89	-0.0029884	119.92	1.101
P08865	RPSA	DPEEIEKEEQAAAEK(1)AVTK	220	0.073693	121.82	0.91
P09012	SNRPA	MK(1)GTFVER	98	0.46039	56.432	1.091
P09012	SNRPA	GQAFVIFK(1)EVSSATNALR	60	0.67997	72.21
P09012	SNRPA	IQYAK(1)TDSDIIAK	88	0.44182	110.91	0.839
P09012	SNRPA	TDSDIIAK(1)MK	96	0.69952	93.096	0.866
P09012	SNRPA	AVPETRPNHTIYINNLNEK(1)IK	20	0.16708	77.221	1.032
P09211	GSTP1	ALPGQLK(1)PFETLLSQNQGGK	128	-0.26925	92.217	0.238
P09234	SNRPC	PK(1)FYCDYCDTYLTHDSPSVR	3	-0.25648	139.11	1.235
P09429	HMGB1	WK(1)TMSAK	50	0.18737	86.794	1.707
P09429	HMGB1	IKGEHPGLSIGDVAK(1)K	127	0.081137	82.922	0.639
P09429	HMGB1	GKGDPK(0.956)K(0.044)PR	7	1.0221	92.538	0.537
P09429	HMGB1	GK(1)MSSYAFFVQTCR	12	-0.55029	120.21	1.028
P09429	HMGB1	GK(1)FEDMAK	59	1.1348	91.069	0.884
P09429	HMGB1	K(0.999)FK(0.001)DPNAPK	88	0.35127	74.173	0.806
P09429	HMGB1	LGEMWNNTAADDK(1)QPYEK	141	-0.72986	41.524
P09429	HMGB1	YEK(1)DIAAYR	157	-0.19442	162.88	1.78
P09429	HMGB1	HPDASVNFSEFSK(1)K	43	0.029364	68.413	0.824
P09429	HMGB1	FEDMAK(1)ADK	65	0.00083296	86.898	1.445
P09429	HMGB1	TYIPPK(1)GETK	82	0.87933	72.434	1.781
P09429	HMGB1	TMSAK(1)EK	55	0.61441	75.109	1.615
P09493	TPM1	VLSDK(1)LK	231	-0.00087889	68.915	1.101
P09493	TPM1	GMK(1)VIESR	128	-0.19564	70.856	0.899
P09493	TPM1	LK(1)EAETR	233	-0.42851	73.616	1.041
P09496	CLTA	KQEAEWK(1)EK	136	-0.72247	188.99	0.908
P09496	CLTA	QDEQLQK(1)TK	156	1.342	72.848	1.636
P09496	CLTA	AIK(1)ELEEWYAR	141	0.66049	50.275	1.244
P09496	CLTA	SVLISLK(1)QAPLVH	242	1.328	83.182	1.184
P09497	CLTB	LQELDAASK(1)VTEQEWR	122	-2.0026	67.726	0.973
P09525	ANXA4	NK(1)SAYFAEK	246	0.68135	50.194	0.823
P09543	CNP	RPPGVLHCTTK(1)FCDYGK	255	-0.85574	97.095	0.557
P09543	CNP	EK(1)MDLVTYFGK	235	0.6251	56.205	1.464
P09622	DLD	ALLNNSHYYHMAHGK(1)DFASR	104	-0.61997	72.585	0.506
P09622	DLD	MMEQK(1)STAVK	127	0.22146	62.633	0.931
P09622	DLD	TNADTDGMVK(1)ILGQK	440	-0.39443	87.647	1.328
P09622	DLD	AAQLGFK(1)TVCIEK	66	0.27042	72.681	0.633
P09622	DLD	LNLDK(1)MMEQK	122	-0.082722	106.35	0.984
P09622	DLD	ILQK(1)QGFK	267	-0.2688	100.75	0.702
P09622	DLD	SEEQLKEEGIEYK(1)VGK	417	0.66567	162.81	0.889
P09622	DLD	SEEQLK(1)EEGIEYK	410	-0.23755	187.11	0.871
P09622	DLD	ALTGGIAHLFK(1)QNK	143	-0.19657	61.11	1.694
P09651	HNRNPA1	SSGPYGGGGQYFAK(1)PR	350	-0.18296	102.26	1.149
P09651	HNRNPA1	SESPK(1)EPEQLR	8	0.1845	106.67	1.332
P09651	HNRNPA1	IVIQK(1)YHTVNGHNCEVR	166	0.084731	168.41	0.993
P09651	HNRNPA1	GFAFVTFDDHDSVDK(1)IVIQK	161	0.095439	114.55	0.442
P09651	HNRNPA1	PHK(1)VDGR	78	1.2409	151.56	0.835
P09651	HNRNPA1	EDSQRPGAHLTVK(1)K	105	-0.58536	117.2	0.474
P09651	HNRNPA1	K(1)LFIGGLSFETTDESLR	15	0.25195	47.082	0.837
P09661	SNRPA1	VLDFQK(1)VK	149	-0.20928	84.568	0.977
P09661	SNRPA1	LK(1)TLLVNNNR	67	0.34191	63.624	1.187
P09661	SNRPA1	LK(1)GLLQSGQIPGR	221	0.19484	60.345	0.753
P09661	SNRPA1	GAQLAK(1)DIAR	172	0.62416	86.189	1.071
P09661	SNRPA1	VK(1)LTAELIEQAAQYTNAVR	3	-0.21392	113.86	0.826
P09669	COX6C	NYDVMK(1)DFEEMR	60	-0.50216	102.87	0.926
P09874	PARP1	LYEEK(1)TGNAWHSK	621	0.31217	100.22	0.936
P09874	PARP1	GTNSYYK(1)LQLLEDDKENR	571	0.19287	141.6	0.903
P09874	PARP1	AESSDK(1)LYR	7	0.4463	91.867	0.716
P09874	PARP1	VGTVIGSNK(1)LEQMPSK	600	-0.20234	142.91	0.634
P09874	PARP1	GGSDDSSKDPIDVNYEK(1)LK	796	0.17197	107.69	0.89
P09874	PARP1	TLGDFAAEYAK(1)SNR	119	0.51566	53.3	1.077
P09874	PARP1	GGAAVDPDSGLEHSAHVLEK(1)GGK	548	-0.055497	96.848	1.398
P09874	PARP1	K(1)FYPLEIDYGQDEEAVK	637	0.61715	94.71	0.795
P09874	PARP1	IAPPEAPVTGYMFGK(1)GIYFADMVSK	893	0.0014339	50.189	0.945
P09874	PARP1	ASLCISTK(1)K	433	-0.37432	60.064	0.822
P09874	PARP1	WDDQQK(1)VK	84	-0.23124	79.596	0.626
P09874	PARP1	GGSDDSSK(1)DPIDVNYEK	787	-0.11995	171.78	0.834
P09874	PARP1	GQVK(1)EEGINK	512	-0.18412	84.817
P09874	PARP1	DKDSK(1)LEK	233	-0.23718	166.14	0.33
P09874	PARP1	LGGK(1)LTGTANK	418	0.092283	107.11	1.045
P09874	PARP1	IEK(1)GQVR	134	0.68793	94.262	0.626
P09874	PARP1	GFSLLATEDK(1)EALK	192	-0.89799	102.52	1.143
P09874	PARP1	ILTLGK(1)LSR	400	-0.75017	108.43	1.26
P09874	PARP1	AEK(1)TLGDFAAEYAK	108	-0.50741	89.911	0.902
P09874	PARP1	AQNDLIWNIK(0.987)DELK(0.013)K	249	-1.8214	55.354	0.459
P09874	PARP1	MEEVK(1)EANIR	447	-0.38365	119.22	1.701
P09874	PARP1	AMIEK(1)LGGK	414	0.23632	74.92	0.804
P09874	PARP1	MVDPEK(1)PQLGMIDR	148	-0.43304	63.682	1.383
P09874	PARP1	GCMEK(1)IEK	131	-0.10713	96.668	0.775
P09874	PARP1	LQLLEDDK(1)ENR	579	0.06881	115.29	1.028
P09874	PARP1	LEQMPSK(1)EDAIEHFMK	607	0.1446	87.429	0.648
P09874	PARP1	MPLGK(1)LSK	700	-0.052727	85.666	0.76
P09874	PARP1	ELLIFNK(1)QQVPSGESAILDR	269	0.24147	73.448
P09874	PARP1	MIFDVESMK(1)K	683	0.033358	110.38	1.316
P09874	PARP1	GQDGIGSK(1)AEK	105	0.80041	58.313	0.895
P09874	PARP1	FYPLEIDYGQDEEAVK(1)K	653	0.47122	153.48	1.198
P09874	PARP1	VFSATLGLVDIVK(1)GTNSYYK	564	0.86756	116.13	1.458
P09874	PARP1	EEGINK(1)SEK	518	0.079323	73.196	0.567
P09874	PARP1	TDIK(1)VVDRDSEEAEIIR	802	-2.3117	74.793	0.819
P09874	PARP1	EWVTPK(1)EFR	337	0.067283	101.9	0.838
P09874	PARP1	LTLK(1)GGAAVDPDSGLEHSAHVLEK	528	0.54529	55.051
P09874	PARP1	NKDEVK(1)AMIEK	409	-0.36042	81.185	1.102
P09874	PARP1	HASHISK(1)LPK	940	0.77041	72.365	0.624
P09936	UCHL1	QIEELK(1)GQEVSPK	71	0.83369	67.838	1.85
P09936	UCHL1	GQEVSPK(1)VYFMK	78	-0.50255	77.185	0.96
P09936	UCHL1	MPFPVNHGASSEDTLLK(1)DAAK	195	0.25238	85.227	1.015
P09960	LTA4H	TLVWSEK(1)EQVEK	225	-0.73297	117.2	1.365
P09960	LTA4H	LFGEK(1)FR	337	1.4745	74.423	1.078
P09960	LTA4H	SLVLDTK(1)DLTIEK	58	-1.7494	78.814	0.918
P09960	LTA4H	PLFK(1)DLAAFDK	573	0.097091	92.295	1.464
P09960	LTA4H	ASMHPVTAMLVGK(1)DLK	606	0.85392	55.755	1.226
P09972	ALDOC	VDK(1)GVVPLAGTDGETTTQGLDGLSER	111	1.0183	89.055	1.287
P0C7M7	ACSM4	TITGK(1)IK	566	-0.87203	58.981	0.83
P0C7V7	SEC11B	FLTK(1)GDNNAVDDR	101	0.53034	122.46	1.037
P0CB48	UBTFL6	DIK(1)VALPR	7	0.21187	70.525	1.121
P0DJ07	PET100	GVK(1)LEIFR	4	0.55694	60.436	0.798
P0DJ07	PET100	LQEIEEFK(1)ER	54	1.3062	76.843	0.919
P0DMV9	HSPA1B	MVQEAEK(1)YK	524	-1.1052	125.5	0.611
P0DMV9	HSPA1B	NQVALNPQNTVFDAK(1)R	71	-0.064898	230.16	1.224
P0DMV9	HSPA1B	LDK(1)AQIHDLVLVGGSTR	328	-0.14013	170.38	1.737
P0DMV9	HSPA1B	HWPFQVINDGDK(0.053)PK(0.947)VQVSYK	102	-0.043137	130.36	1.863
P0DMV9	HSPA1B	K(1)FGDPVVQSDMK	77	-0.43027	137.84	0.895
P0DMV9	HSPA1B	FGDPVVQSDMK(1)HWPFQVINDGDKPK	88	-1.014	88.239	1.724
P0DMV9	HSPA1B	YK(1)AEDEVQR	526	0.44503	138.98	0.855
P0DMV9	HSPA1B	ANK(1)ITITNDK	500	0.24311	128.03	1.053
P0DMV9	HSPA1B	DISQNK(1)R	257	0.44885	90.986	1.085
P0DMV9	HSPA1B	AFYPEEISSMVLTK(1)MK	126	-0.42908	126.77	0.781
P0DMV9	HSPA1B	MK(1)EIAEAYLGYPVTNAVITVPAYFNDSQR	128	-0.24929	106.6	0.764
P0DMV9	HSPA1B	DEFEHK(1)R	595	1.35	104.45	0.805
P0DMV9	HSPA1B	LVNHFVEEFK(1)R	246	-2.3064	149	1.005
P0DMV9	HSPA1B	LSK(1)EEIER	512	-0.084874	84.615	0.868
P0DMV9	HSPA1B	AK(1)AAAIGIDLGTTYSCVGVFQHGK	3	0.50658	146.6	1.384
P0DMV9	HSPA1B	VQVSYK(1)GETK	108	-0.19693	133.81	1.015
P0DMV9	HSPA1B	AMTK(1)DNNLLGR	451	-0.43115	121.6	1.5
P0DMV9	HSPA1B	DLNK(1)SINPDEAVAYGAAVQAAILMGDK	361	-1.3608	88.394	0.93
P0DMV9	HSPA1B	VQK(1)LLQDFFNGR	348	-0.31828	142.08	2.468
P0DMV9	HSPA1B	GETK(1)AFYPEEISSMVLTK	112	0.014219	100.02	0.473
P0DMV9	HSPA1B	STLEPVEK(1)ALR	319	-0.31397	111.86	1.361
P0DMV9	HSPA1B	ITITNDK(1)GR	507	0.45911	124.92	0.98
P0DMV9	HSPA1B	VLDK(1)CQEVISWLDANTLAEKDEFEHK	573	0.028025	188.39	1.268
P0DMV9	HSPA1B	NALESYAFNMK(1)SAVEDEGLK	550	1.0245	150.69	0.758
P0DN76	U2AF1L5	REEDAEK(1)AVIDLNNR	125	1.2474	46.249
P0DN76	U2AF1L5	GGFCNFMHLK(1)PISR	175	-0.5613	47.774	1.415
P0DN76	U2AF1L5	AEYLASIFGTEK(1)DK	13	-0.21099	128.76	1.187
P0DN79	CBSL	GFLK(1)EEDLTEK	398	-0.028488	81.625	0.709
P0DN79	CBSL	VQPSDQVGK(1)VIYK	481	-0.40973	85.554	1.385
P0DN79	CBSL	MSSEK(1)VDVLR	177	-0.73489	104.22	0.664
P0DN79	CBSL	WFK(1)SNDEEAFTFAR	325	-0.5138	150.22	1.2
P0DP25	CALM3	EAFSLFDK(1)DGDGTITTK	22	-0.21081	186.72	1.119
P0DP25	CALM3	VFDK(1)DGNGYISAAELR	95	0.342	133.86	1.32
P0DP25	CALM3	MK(1)DTDSEEEIR	78	0.94795	113.42	1.125
P0DP25	CALM3	EAFSLFDKDGDGTITTK(1)ELGTVMR	31	0.30758	195.31	1.444
P0DP25	CALM3	ADQLTEEQIAEFK(1)EAFSLFDKDGDGTITTK	14	0.023832	229.7	1.16
P10155	TROVE2	ALDAAFYK(1)TFK	359	0.13032	55.258
P10155	TROVE2	EVHELYK(1)EK	214	0.23438	99.013
P10155	TROVE2	LLK(1)YLEAVEK	227	0.014024	69.721	0.669
P10155	TROVE2	ALSVETEK(1)LLK	224	-0.14973	87.184	1.306
P10316	HLA-A	HK(1)WEAAHVAEQLR	170	-0.45878	75.02	1.04
P10412	HIST1H1E	SAGAAK(1)R	32	0.19148	62.717
P10412	HIST1H1E	ATGAATPK(1)K	148	-0.12316	72.638	0.613
P10412	HIST1H1E	SETAPAAPAAPAPAEK(1)TPVK	17	0.18764	93.5	0.499
P10599	TXN	QIESK(1)TAFQEALDAAGDK	8	-0.71631	198.98	1.198
P10599	TXN	MIK(1)PFFHSLSEK	39	-0.48659	90.434	1.313
P10599	TXN	GQK(1)VGEFSGANK	85	0.43977	119.74	0.882
P10599	TXN	VK(1)QIESK	3	-0.13183	96.19	0.84
P10599	TXN	VGEFSGANK(1)EK	94	0.4178	121.29	1.039
P10599	TXN	EK(1)LEATINELV	96	-0.74497	108.7	1.567
P10606	COX5B	EIMLAAK(1)K	56	0.67262	55.531	1.323
P10768	ESD	WK(1)AYDATHLVK	200	-0.24632	90.689	0.869
P10768	ESD	AFSGYLGTDQSK(1)WK	198	0.47507	97.297
P10768	ESD	VFEHDSVELNCK(1)MK	29	-1.1321	95.273	1.344
P10768	ESD	MK(1)FAVYLPPK	31	0.26526	43.168	1.405
P10809	HSPD1	IMQSSSEVGYDAMAGDFVNMVEK(1)GIIDPTK	516	-0.33101	140.73	0.855
P10809	HSPD1	EGFEK(1)ISK	130	0.19366	60.892	1.202
P10809	HSPD1	IQEIIEQLDVTTSEYEK(1)EK	387	-0.1051	212.34	0.636
P10809	HSPD1	GIIDPTK(1)VVR	523	0.23273	67.704	0.834
P10809	HSPD1	YK(1)NIGAK	91	-0.11053	97.602	1.015
P10809	HSPD1	NQLK(1)DMAIATGGAVFGEEGLTLNLEDVQPHDLGK	314	-0.29333	113.41	0.791
P10809	HSPD1	IGIEIIK(1)R	469	0.09949	66.457	1.322
P10809	HSPD1	DGK(1)TLNDELEIIEGMK	205	0.27388	104.2	0.611
P10809	HSPD1	SIDLK(1)DK	87	-0.52414	86.794	1.085
P10809	HSPD1	QSKPVTTPEEIAQVATISANGDK(1)EIGNIISDAMK	180	-1.2385	134.66	0.912
P10809	HSPD1	VGEVIVTK(1)DDAMLLK	352	0.023873	97.797	1.138
P10809	HSPD1	TVIIEQSWGSPK(1)VTK	72	-1.0571	155.57	1.113
P10809	HSPD1	SIAK(1)EGFEK	125	-0.058945	70.908	0.81
P10809	HSPD1	LK(1)VGLQVVAVK	292	-0.31139	77.358	1.13
P10809	HSPD1	NIGAK(1)LVQDVANNTNEEAGDGTTTATVLAR	96	-0.11622	208.26	0.843
P10809	HSPD1	GDK(1)AQIEK	364	0.22501	67.414	0.994
P10809	HSPD1	ISK(1)GANPVEIR	133	0.063884	77.597	0.738
P10809	HSPD1	TLK(1)IPAMTIAK	473	0.27172	61.235	1.08
P10809	HSPD1	VGLQVVAVK(1)APGFGDNR	301	0.16225	125.86	1.079
P10809	HSPD1	DDAMLLK(1)GK	359	0.017851	65.224	0.885
P10809	HSPD1	GYISPYFINTSK(1)GQK	233	-0.57402	93.478	1.758
P10809	HSPD1	VTK(1)DGVTVAK	75	0.72804	84.507	0.999
P10809	HSPD1	GVMLAVDAVIAELK(1)K	156	-0.38483	78.69	2.033
P10809	HSPD1	GQK(1)CEFQDAYVLLSEK	236	-0.35845	127.94	0.735
P10809	HSPD1	VGGTSDVEVNEK(1)K	417	-0.070545	151.7	0.88
P10809	HSPD1	ALMLQGVDLLADAVAVTMGPK(1)GR	58	-0.67302	166.49	0.831
P10809	HSPD1	TLNDELEIIEGMK(1)FDR	218	-0.25848	181.51	0.24
P10809	HSPD1	KGVITVK(1)DGK	202	-0.42896	100.31	1.078
P10809	HSPD1	LAK(1)LSDGVAVLK	396	-0.071826	95.417	1.043
P10809	HSPD1	EIGNIISDAMK(1)K	191	0.047569	100.02
P10809	HSPD1	DVK(1)FGADAR	31	-0.10328	111.06	0.877
P11021	HSPA5	TFAPEEISAMVLTK(1)MK	152	0.80348	124.78	4.018
P11021	HSPA5	IPK(1)IQQLVK	370	-1.1788	133.98	1.109
P11021	HSPA5	FLPFK(1)VVEK	118	0.14454	54.066	1.955
P11021	HSPA5	NK(1)ITITNDQNR	523	0.59009	87.713	0.837
P11021	HSPA5	LGGK(1)LSSEDK(1)ETMEK	585	-0.24633	44.734
P11021	HSPA5	IEWLESHQDADIEDFK(1)AK	617	-0.20897	108.71	1.076
P11021	HSPA5	VYEGERPLTK(1)DNHLLGTFDLTGIPPAPR	474	-0.23285	53.998	1.104
P11021	HSPA5	MK(1)ETAEAYLGK	154	-1.0487	89.301	0.628
P11021	HSPA5	VLEDSDLK(1)K	352	-0.16275	82.287	1.243
P11021	HSPA5	STMKPVQK(1)VLEDSDLK	344	0.32055	145.69	0.755
P11021	HSPA5	IQQLVK(1)EFFNGK	376	-0.23422	134.98
P11021	HSPA5	NQLTSNPENTVFDAK(1)R	96	-0.32769	203.04	1.219
P11021	HSPA5	FAEEDK(1)K	553	-0.48467	67.032	0.858
P11021	HSPA5	MVNDAEK(1)FAEEDKK	547	-0.38313	154.13	1.671
P11021	HSPA5	AK(1)FEELNMDLFR	326	-0.15685	167.83	0.763
P11021	HSPA5	VMEHFIK(1)LYK	268	0.25429	110.39	0.972
P11021	HSPA5	LYGSAGPPPTGEEDTAEK(1)DEL	651	0.3914	61.957	1.095
P11021	HSPA5	AVEEK(1)IEWLESHQDADIEDFK	601	0.021907	229.55	1.204
P11021	HSPA5	ETAEAYLGK(1)K	163	0.96864	57.532	1.174
P11021	HSPA5	LGGK(1)LSSEDK(1)ETMEK	591	-0.24633	44.734
P11021	HSPA5	ELEEIVQPIISK(1)LYGSAGPPPTGEEDTAEKDEL	633	0.66448	76.97	0.952
P11021	HSPA5	EFFNGK(1)EPSR	382	1.3249	68.525	0.779
P11021	HSPA5	NELESYAYSLK(1)NQIGDK	573	-0.095076	136.49	1.004
P11021	HSPA5	TWNDPSVQQDIK(1)FLPFK	113	-0.46497	102.08	0.662
P11142	HSPA8	MVQEAEK(1)YK	524	-1.1052	119.75	0.611
P11142	HSPA8	NQVAMNPTNTVFDAK(1)R	71	0.34416	214.45	1.177
P11142	HSPA8	LDK(1)SQIHDIVLVGGSTR	328	-0.43252	136.49	0.885
P11142	HSPA8	PK(1)VQVEYK	102	-1.2414	113.66	1.091
P11142	HSPA8	YK(1)AEDEK	526	0.14555	106.36	1.165
P11142	HSPA8	ENK(1)ITITNDK	500	0.45218	112.89	0.998
P11142	HSPA8	DISENK(1)R	257	0.97626	90.706	1
P11142	HSPA8	SFYPEEVSSMVLTK(1)MK	126	-0.48412	82.59	1.185
P11142	HSPA8	MK(1)EIAEAYLGK	128	0.80065	98.902	0.96
P11142	HSPA8	MVNHFIAEFK(1)R	246	-0.017344	155.99	1.128
P11142	HSPA8	SK(1)GPAVGIDLGTTYSCVGVFQHGK	3	-0.56315	115.54	0.971
P11142	HSPA8	NQTAEK(1)EEFEHQQK	589	-0.29736	209.11	0.946
P11142	HSPA8	NQTAEKEEFEHQQK(1)ELEK	597	-0.10845	177.44	0.866
P11142	HSPA8	VQVEYK(1)GETK	108	0.48988	125.74	1.486
P11142	HSPA8	YKAEDEK(1)QR	531	0.32292	111.04	0.436
P11142	HSPA8	AMTK(1)DNNLLGK	451	0.25044	58.172	1.151
P11142	HSPA8	ELNK(1)SINPDEAVAYGAAVQAAILSGDK	361	-1.3271	61.436
P11142	HSPA8	ELEK(1)VCNPIITK	601	-0.55901	97.957	1.554
P11142	HSPA8	GETK(1)SFYPEEVSSMVLTK	112	0.19154	75.608	0.916
P11142	HSPA8	IQK(1)LLQDFFNGK	348	1.066	172.61	1.255
P11142	HSPA8	GTLDPVEK(1)ALR	319	0.94357	84.479	0.888
P11142	HSPA8	ITITNDK(1)GR	507	0.45911	124.92	0.98
P11142	HSPA8	NSLESYAFNMK(1)ATVEDEK	550	-0.20571	218.64	0.39
P11142	HSPA8	IINEPTAAAIAYGLDK(1)K	187	0.39361	112.82	1.355
P11171	EPB41	FLALGSK(1)FR	506	-0.48916	105.1	0.798
P11172	UMPS	K(1)FADIGNTVK	314	-0.3834	83.081
P11177	PDHB	DIIFAIK(1)K	354	0.16116	60.436	0.992
P11177	PDHB	ILEDNSIPQVK(1)DIIFAIK	347	-0.039955	59.502	0.778
P11177	PDHB	DFLIPIGK(1)AK	227	-0.7585	59.067	1.458
P11177	PDHB	VVSPWNSEDAK(1)GLIK	184	0.21361	102.5	1.577
P11233	RALA	VKEDENVPFLLVGNK(0.985)SDLEDK(0.015)R	128	-0.25063	67.194	1.069
P11279	LAMP1	ALQATVGNSYK(1)CNAEEHVR	337	-0.38639	86.8	0.79
P11310	ACADM	VPK(1)ENVLIGDGAGFK	259	0.60852	127.66	0.906
P11310	ACADM	GIVFEDVK(1)VPK	256	-1.2317	79.201	0.914
P11310	ACADM	ALDEATK(1)YALER	301	-0.037332	102.87	0.526
P11387	TOP1	MLDHEYTTK(1)EIFR	271	0.015877	134.68	0.766
P11387	TOP1	DWQK(1)YETAR	443	0.34709	106.2	1.069
P11387	TOP1	QIALGTSK(1)LNYLDPR	720	-0.46015	82.59	0.944
P11387	TOP1	EYGFCIMDNHK(1)ER	347	0.68109	60.345	0.651
P11387	TOP1	IANFK(1)IEPPGLFR	354	-1.9305	94.122
P11387	TOP1	HLQDLMEGLTAK(1)VFR	587	3.0617	67.646
P11387	TOP1	SMMNLQTK(1)IDAK	650	-1.1876	92.295	0.698
P11387	TOP1	LSPK(1)AEEVATFFAK	252	-0.24426	105.03	2.72
P11387	TOP1	GNHPK(1)MGMLK	369	-0.19417	114.4	0.85
P11387	TOP1	VMK(1)LSPK	248	0.11748	58.286	0.094
P11387	TOP1	YYNK(1)VPVEK	540	0.27692	77.192	1.051
P11387	TOP1	IYNK(1)TQR	746	-0.2646	89.55	0.496
P11387	TOP1	NLQLFMENK(1)QPEDDLFDR	558	-0.79912	65.265
P11387	TOP1	WK(1)FLEHK	218	-1.9097	69.198	0.699
P11387	TOP1	KEEEQK(1)WK	202	1.8274	119.21	0.843
P11387	TOP1	NIITNLSK(1)CDFTQMSQYFK	299	0.39073	89.468	0.607
P11387	TOP1	TFEK(1)SMMNLQTK	642	-1.244	94.688
P11387	TOP1	K(1)LEEEEDGK	164	0.23752	75.509	0.734
P11387	TOP1	K(1)WGVPIEK	735	-0.28593	82.645	1.138
P11387	TOP1	FLEHK(1)GPVFAPPYEPLPENVK	223	0.35105	66.308	0.999
P11388	TOP2A	IVGLQYK(1)K	519	-0.84603	82.671	0.739
P11388	TOP2A	GIPVVEHK(1)VEK	131	-1.3642	48.044
P11388	TOP2A	FILEK(1)IDGK	1058	-0.65748	70.028	1.118
P11388	TOP2A	LK(1)YYGLR	1028	-0.6832	89.673	0.881
P11388	TOP2A	IIIENK(0.171)PK(0.829)K	1070	1.8285	61.582
P11388	TOP2A	EYFADMK(1)R	632	-1.2584	88.358	0.888
P11388	TOP2A	DK(1)YGVFPLR	480	-0.15565	73.233	0.986
P11388	TOP2A	YGK(1)IMIMTDQDQDGSHIK	535	-0.4681	61.87
P11388	TOP2A	SFGSTCQLSEK(1)FIK	397	0.034942	87.083
P11388	TOP2A	FVVK(1)MTEEK	971	0.37202	68.335	0.894
P11388	TOP2A	LLFPPK(1)DDHTLK	821	0.13836	68.515	0.787
P11388	TOP2A	EDLATFIEELEAVEAK(1)EK	1184	-0.79796	75.548
P11388	TOP2A	ITIEMK(1)AEAEK	1228	0.40264	55.04	0.942
P11388	TOP2A	AYDIAGSTK(1)DVK	251	-0.49612	59.227	1.224
P11388	TOP2A	K(1)EWLTNFMEDR	662	-0.48211	85.554	1.227
P11388	TOP2A	YYK(1)GLGTSTSK	614	0.2115	51.726
P11388	TOP2A	MTEEK(1)LAEAER	976	0.17922	90.614	0.932
P11388	TOP2A	LPVK(1)GFR	265	-0.24597	78.994	0.785
P11388	TOP2A	IDGK(1)IIIENKPK	1062	0.20816	62.088	0.593
P11388	TOP2A	DK(1)LDETGNSLK	278	-0.028496	66.84	0.701
P11388	TOP2A	NYEDEDSLK(1)TLR	529	0.4424	92.856	1.163
P11388	TOP2A	DPK(1)MSCIR	101	-0.71551	56.434	0.551
P11388	TOP2A	VLFTCFK(1)R	735	-0.50326	109.01	1.009
P11388	TOP2A	NEK(1)EQELDTLK	1151	0.14468	124.21	1.035
P11413	G6PD	LK(1)LEDFFAR	97	0.62852	115.71	1.047
P11586	MTHFD1	LGK(1)MVVASSK	588	-0.1266	42.629	1.112
P11586	MTHFD1	PIGK(1)LAR	333	-0.62011	113.08	1.483
P11586	MTHFD1	HRPDGK(1)YVVVTGITPTPLGEGK	370	0.4296	51.39	1.189
P11586	MTHFD1	IYGADDIELLPEAQHK(1)AEVYTK	848	-1.4015	102.15	1.019
P11586	MTHFD1	VVGDVAYDEAK(1)ER	262	0.26767	95.264	1.021
P11586	MTHFD1	FFNIK(1)CR	684	0.42132	154.11	1.24
P11586	MTHFD1	AAQAPSSFQLLYDLK(1)LPVEDK	819	-0.88622	100.59	1.629
P11586	MTHFD1	AK(1)VLLSALER	354	1.3589	53.237
P11586	MTHFD1	IIAQK(1)IYGADDIELLPEAQHK	832	0.027795	111.66	1.377
P11586	MTHFD1	ALK(1)MHGGGPTVTAGLPLPK	705	0.90488	44.577
P11586	MTHFD1	FLEK(0.986)FK(0.014)PGK	297	-0.17474	71.425	1.169
P11586	MTHFD1	IFHELTQTDK(1)ALFNR	473	0.52763	47.774	1.483
P11766	ADH5	AFELMHSGK(1)SIR	366	-0.21293	60.08	0.68
P11766	ADH5	GTAFGGWK(1)SVESVPK	323	0.49373	62.861	0.789
P11766	ADH5	TNLCQK(1)IR	113	2.315	76.478
P11908	PRPS2	K(1)FSNQETSVEIGESVR	34	-0.10751	166.48	0.839
P11940	PABPC1	TVPQYK(1)YAAGVR	512	0.13625	86.344	2.441
P11940	PABPC1	FGPALSVK(1)VMTDESGK	221	-0.1841	142.17	1.114
P11940	PABPC1	ELNGK(1)QIYVGR	259	0.81449	105.2	1.174
P11940	PABPC1	DLFGK(1)FGPALSVK	213	-0.077668	98.592	1.039
P11940	PABPC1	ALDTMNFDVIK(1)GK	78	1.4203	64.798	0.974
P11940	PABPC1	SK(1)VDEAVAVLQAHQAK	606	-0.18461	107.75	0.882
P11940	PABPC1	KEFSPFGTITSAK(1)VMMEGGR	324	0.4798	128.67	0.465
P11940	PABPC1	AIEK(1)MNGMLLNDR	157	-0.56822	119.88	1.234
P11940	PABPC1	KFEQMK(1)QDR	284	1.0039	122.69	0.871
P11940	PABPC1	SIDNK(1)ALYDTFSAFGNILSCK	113	1.7626	126.02	1.181
P12004	PCNA	YYLAPK(1)IEDEEGS	254	0.026313	50.354	1.113
P12004	PCNA	IADMGHLK(1)YYLAPK	248	2.5259	131.66
P12004	PCNA	DLSHIGDAVVISCAK(1)DGVK	164	-0.37419	91.518
P12004	PCNA	ILK(1)CAGNEDIITLR	80	-0.58268	129.77	1.502
P12081	HARS	LIYDLK(1)DQGGELLSLR	118	-0.29706	57.525	1.276
P12081	HARS	ETLMGK(1)YGEDSK	106	0.12825	85.554	0.693
P12081	HARS	HGAEVIDTPVFELK(1)ETLMGK	100	-1.1734	98.175	1.1
P12235	SLC25A4	LAADVGK(1)GAAQR	147	0.58849	72.29	1.511
P12235	SLC25A4	IFK(1)SDGLR	166	-0.67616	55.872	0.805
P12235	SLC25A4	AFFK(1)GAWSNVLR	272	0.8013	119.74	0.39
P12236	SLC25A6	LAADVGK(1)SGTER	147	-0.34449	58.32	0.852
P12236	SLC25A6	LLLQVQHASK(1)QIAADK	43	0.054883	157.74	0.747
P12236	SLC25A6	YK(1)QIFLGGVDK	96	1.0417	90.614	1.073
P12236	SLC25A6	QIFLGGVDK(1)HTQFWR	105	-0.72758	157.2	1.188
P12268	IMPDH2	YEQGFITDPVVLSPK(1)DR	124	-0.60732	132.14	1.038
P12268	IMPDH2	DYPLASK(1)DAK	238	0.25364	44.598	1.001
P12268	IMPDH2	YFSEADK(1)IK	436	-1.2242	72.607	1.531
P12268	IMPDH2	DVFEAK(1)AR	134	-0.03003	78.77	1.088
P12268	IMPDH2	GK(1)LPIVNEDDELVAIIAR	208	-0.82837	106.93	0.515
P12268	IMPDH2	AMMYSGELK(1)FEK	489	-1.0572	55.261	0.77
P12268	IMPDH2	K(1)YEQGFITDPVVLSPK	109	-0.19879	133.86	1.72
P12268	IMPDH2	PQATAVYK(1)VSEYAR	349	0.0043957	191.06	1.255
P12268	IMPDH2	VAQGVSGAVQDK(1)GSIHK	450	-0.086153	138.91	1.001
P12270	TPR	LSDK(1)VVASVK	1169	-0.37461	43.68	0.743
P12270	TPR	EQQASMEEK(1)FHNELNAHIK	274	1.5339	78.552	0.952
P12270	TPR	EK(1)VQVTAK	1248	-1.5147	58.23	0.989
P12270	TPR	NLDVQLLDTK(1)R	877	0.22495	184.03	1.047
P12270	TPR	YLDEIVK(1)EVEAK	428	-1.9616	104.17
P12270	TPR	GELQLK(1)LDELQASDVSVK	165	-0.43098	100.82
P12270	TPR	TEK(1)ETIQK	1410	1.1941	178.94	0.732
P12270	TPR	ISTQLDFASK(1)R	723	0.277	123.67	0.869
P12270	TPR	AVASLSVK(1)LEQAMK	457	-0.056651	101.43	0.997
P12270	TPR	EREEQETTSSK(1)ITELQLK	575	0.139	121.01	1.192
P12270	TPR	EVEAK(1)APILK	433	0.12171	70.056	0.929
P12270	TPR	TELNK(1)LPK	16	-0.19055	57.047	1.008
P12270	TPR	LEK(1)ELENANDLLSATK	351	-0.034557	109.04	0.898
P12270	TPR	EQVSK(1)MASVR	1105	-0.44275	50.95	1.005
P12270	TPR	LELEK(1)LNNQLK	84	0.31038	105.03
P12270	TPR	LEK(1)FLADQQSEIDGLK	27	0.087517	144.29	1.546
P12270	TPR	K(1)LMEVEK	1007	-0.27666	80.455
P12270	TPR	KLELDILPLQEANAELSEK(1)SGMLQAEK	1317	0.51497	45.666	1.135
P12270	TPR	LEQAMK(1)EIQR	463	1.2954	108.7	0.413
P12270	TPR	LLSEK(1)EVHTK	1361	-0.04352	102.53	0.914
P12270	TPR	ITALK(1)SQYEGR	1603	-0.11671	54.772
P12270	TPR	SAADDSEAK(1)SNELTR	299	0.57327	248.68	0.928
P12270	TPR	INK(1)YLDEIVK	421	0.81194	70.321	0.904
P12270	TPR	EMLEK(1)IGR	345	-0.82016	110.12	0.773
P12270	TPR	ETLNQAETK(1)SK	1489	-0.012722	63.091	1.324
P12270	TPR	EK(1)GNEILELK	215	-0.63005	71.221	1.199
P12270	TPR	SVQNK(1)LEK	24	-0.28338	96.668	1.327
P12270	TPR	LDELQASDVSVK(1)YR	177	0.39194	148.52	1.609
P12270	TPR	ANK(1)QSSVLER	477	-0.25591	67.548	0.719
P12270	TPR	TKEELEAEK(1)R	124	0.93416	102.4	0.975
P12270	TPR	EDLNK(1)VR	1405	0.92628	90.986
P12270	TPR	TLSEK(1)ETEAR	1507	0.64477	104.22	1.023
P12270	TPR	IAVEAQNK(1)YER	1081	-0.1229	113.22	0.924
P12270	TPR	LEQDLQQMQAK(1)VR	1296	-0.6343	125.82	0.876
P12270	TPR	GANEK(1)LAVAEVR	773	-0.24529	46.744	0.752
P12270	TPR	LLEEDVK(1)R	1333	0.84762	71.379	0.824
P12270	TPR	DLDAK(1)IIDIQEK	1420	0.30011	100.73	0.939
P12270	TPR	YK(1)TQYEELK	1442	0.14535	114.4	1.131
P12270	TPR	QTEEQVNDLK(1)ER	952	0.13144	162.31	0.891
P12270	TPR	ENEELK(1)QR	1582	0.0094132	123.98	1.147
P12270	TPR	MEIQVK(1)DLSQQIR	494	-0.5928	77.776	1.177
P12270	TPR	TMAQHEELMK(1)K	1264	-0.49222	125.82	0.864
P12270	TPR	QQITEK(1)EEK	1549	1.1307	95.311	1.056
P12270	TPR	EK(1)EIAETR	1207	-1.2414	63.816	0.618
P12270	TPR	ELENANDLLSATK(1)R	364	-0.17616	184.21	0.992
P12270	TPR	IAHLAGVK(1)DQLTK	1571	0.4851	66.023	0.733
P12270	TPR	LSNLYK(1)SAADDSEAK	290	0.19863	106.82	0.865
P12270	TPR	SK(1)IAHLAGVK	1563	-0.31631	64.266	1.081
P12270	TPR	NK(1)ELEIAQDR	97	-0.57074	71.153	0.97
P12270	TPR	LSQELEYLTEDVK(1)R	146	-0.31303	71.502	1.249
P12270	TPR	EK(1)QELQDDK	1015	-0.48964	123.86	0.8
P12270	TPR	AIESMEQQLSELK(1)K	1037	-2.9541	104.55
P12270	TPR	FK(1)VESEQQYFEIEK	47	0.28182	150.05	1.132
P12270	TPR	NQK(1)LTATTQK	748	0.19656	82.008	0.531
P12270	TPR	IIDIQEK(1)VK	1427	1.5978	63.076	0.907
P12270	TPR	AVEELHK(1)LLK	312	-0.16782	113.44	0.498
P12270	TPR	AENEK(1)IQNEQLEK	691	-0.77793	94.09	0.86
P12270	TPR	AIQDHLLEVEQSK(1)DQMEK	335	-0.646	72.359	0.828
P12270	TPR	TK(1)EELEAEK	117	0.67995	66.758	1.041
P12270	TPR	VQVTAK(1)TMAQHEELMK	1254	0.0052366	52.52	1.157
P12270	TPR	HVEDLLTK(1)LK	260	1.4478	145.46	1.136
P12270	TPR	LEHEISHLK(1)K	852	-0.13777	90.827	0.656
P12277	CKB	PFSNSHNALK(1)LR	11	0.055628	172.51	1.222
P12277	CKB	FPAEDEFPDLSAHNNHMAK(1)VLTPELYAELR	32	0.061867	98.151	0.723
P12277	CKB	AIEK(1)LAVEALSSLDGDLAGR	156	0.58372	101.48	1.215
P12277	CKB	AGVHIK(1)LPNLGK	298	-0.88641	72.096	2.128
P12277	CKB	HEK(1)FSEVLK	307	0.45394	177.57	1.135
P12277	CKB	HGGYK(0.016)PSDEHK(0.984)TDLNPDNLQGGDDLDPNYVLSSR	107	1.3353	151.67	1.651
P12277	CKB	YYALK(1)SMTEAEQQQLIDDHFLFDKPVSPLLLASGMAR	177	0.13461	81.718	0.722
P12277	CKB	SMTEAEQQQLIDDHFLFDK(1)PVSPLLLASGMAR	196	-0.40844	138.8	1.158
P12277	CKB	VISMQK(1)GGNMK	242	0.26945	133.23	1.269
P12277	CKB	GGNMK(1)EVFTR	247	-0.32837	123.75	1.311
P12532	CKMT1A	IPTPVIHTK(1)H	416	0.88454	73.499	0.788
P12532	CKMT1A	LPLLSK(1)DSR	337	-0.80857	106.88	0.885
P12532	CKMT1A	VVVDALSGLK(1)GDLAGR	199	0.33269	101.01	1.329
P12532	CKMT1A	VISMEK(1)GGNMK	275	-0.36285	123.96	1.648
P12532	CKMT1A	HTTDLDASK(1)IR	148	0.66542	123.67	1.578
P12532	CKMT1A	FPK(1)ILENLR	343	-0.97124	89.029	1.187
P12532	CKMT1A	AGVHIK(1)LPLLSK	331	0.23768	41.218	1.151
P12814	ACTN1	VPENTMHAMQQK(1)LEDFR	312	-0.42148	114.96	1.33
P12814	ACTN1	ATLPDADK(1)ER	563	-0.30711	61.958	1.586
P12814	ACTN1	YLDIPK(1)MLDAEDIVGTARPDEK	220	-0.073891	86.791
P12814	ACTN1	HRPELIDYGK(1)LR	195	-0.50843	65.03	1.282
P12956	XRCC6	VEAMNK(1)R	516	1.1662	79.146	1.268
P12956	XRCC6	KQELLEALTK(1)HFQD	605	0.21991	87.083	0.74
P12956	XRCC6	AIVEK(1)LR	468	0.73855	76.847	1
P12956	XRCC6	IQVTPPGFQLVFLPFADDK(1)R	443	-0.15279	49.076	1.244
P12956	XRCC6	K(1)PGGFDISLFYR	207	0.72881	138.24	1.412
P12956	XRCC6	DTGIFLDLMHLK(1)K	206	3.6251	65.043	0.879
P12956	XRCC6	VEYSEEELK(1)THISK	565	0.083072	52.527	1.365
P12956	XRCC6	ALKPPPIK(1)LYR	287	-0.27054	66.664	0.874
P12956	XRCC6	QIILEK(1)EETEELK	331	-0.25743	79.614	1.264
P12956	XRCC6	GTLGK(1)FTVPMLK	575	-0.32362	70.524	0.895
P12956	XRCC6	IMATPEQVGK(1)MK	461	-0.3793	145.28	1.245
P12956	XRCC6	VHFEESSK(1)LEDLLR	238	-0.14599	200.16	1.601
P12956	XRCC6	ILELDQFK(1)GQQGQK	123	-0.17405	170.95	1.189
P12956	XRCC6	IMLFTNEDNPHGNDSAK(1)ASR	182	-0.39915	136.49	0.866
P12956	XRCC6	FTVPMLK(1)EACR	582	0.62895	77.062	0.982
P12956	XRCC6	MK(1)AIVEK	463	-0.25151	73.248	1.135
P12956	XRCC6	MPFTEK(1)IMATPEQVGK	451	0.37164	109.67	0.601
P12956	XRCC6	RPK(1)VEYSEEELK	556	-0.33524	98.368	0.939
P12956	XRCC6	PLVLLK(1)K	357	-0.28938	77.374	0.972
P13010	XRCC5	K(0.939)DEK(0.061)TDTLEDLFPTTK	466	-0.12991	129.05	1.106
P13010	XRCC5	FNNFLK(1)ALQEK	660	-0.024333	128.88	0.685
P13010	XRCC5	VDEEQMK(1)YK	332	-0.43434	103.55	2.148
P13010	XRCC5	TWTVVDAK(1)TLK	282	0.481	84.479	1.184
P13010	XRCC5	TLFPLIEAK(1)K	543	-0.42116	63.073	1.742
P13010	XRCC5	IK(1)TLFPLIEAK	534	0.11397	68.676	0.295
P13010	XRCC5	ETVYCLNDDDETEVLK(1)EDIIQGFR	307	0.96777	92.913	0.965
P13010	XRCC5	YAPTEAQLNAVDALIDSMSLAK(1)K	465	0.36217	118.08	0.929
P13010	XRCC5	ALQEK(1)VEIK	665	-0.16553	94.309	0.87
P13010	XRCC5	IAAYK(1)SILQER	265	-0.25745	105.2	1.132
P13010	XRCC5	EEAIK(1)FSEEQR	648	0.68188	138.76	0.94
P13010	XRCC5	SQIPLSK(1)IK	532	0.39679	51.872	1.328
P13073	COX4I1	VNPIQGLASK(1)WDYEK	159	-0.1159	73.345	3.107
P13073	COX4I1	MLDMK(1)VNPIQGLASK	149	-0.7558	99.238	0.888
P13073	COX4I1	FK(1)ESFAEMNR	87	-0.25877	115.23	0.566
P13073	COX4I1	EK(1)ASWSSLSMDEK	67	-0.16296	95.264	1.282
P13073	COX4I1	DHPLPEVAHVK(1)HLSASQK	53	-1.408	58.693
P13073	COX4I1	AHESVVK(1)SEDFSLPAYMDR	29	-0.17519	162.76	1.064
P13073	COX4I1	HYVYGPLPQSFDK(1)EWVAK	135	0.57657	96.208	1.796
P13489	RNH1	AK(0.082)PDFK(0.918)ELTVSNNDINEAGVR	173	0.7837	72.564
P13639	EEF2	NMSVIAHVDHGK(1)STLTDSLVCK	32	0.87096	71.853	0.805
P13639	EEF2	STAISLFYELSENDLNFIK(1)QSK	90	0.37097	92.913	1.207
P13639	EEF2	LDSEDK(0.042)DK(0.916)EGK(0.042)PLLK	330	-1.3192	79.652	0.7
P13639	EEF2	LDSEDK(1)DK	328	-1.8855	70.816	1.091
P13639	EEF2	FAAK(1)GEGQLGPAER	239	-0.092147	162.32	0.911
P13639	EEF2	EETAK(1)LIEK	314	0.22086	107.17	1.032
P13639	EEF2	YLAEK(1)YEWDVAEAR	638	-0.63821	137.8	1.799
P13639	EEF2	LDIK(1)LDSEDKDK	322	-1.1893	141.37	0.973
P13639	EEF2	MVPTSDK(1)GR	407	-0.33818	58.246
P13639	EEF2	EDLYLK(1)PIQR	445	-0.15495	93.598	1.177
P13639	EEF2	EGIPALDNFLDK(1)L	857	-0.88455	65.276	1.074
P13639	EEF2	LIEK(1)LDIK	318	-0.34519	66.27	1.151
P13639	EEF2	FSK(1)SATSPEGK	275	0.84555	94.584	2.626
P13639	EEF2	QFAEMYVAK(1)FAAK	235	0.29364	109.16	1.695
P13639	EEF2	IKPVLMMNK(1)MDR	159	-0.85459	95.273	0.995
P13639	EEF2	VFSGLVSTGLK(1)VR	426	0.26796	84.954	1.229
P13639	EEF2	LDSEDK(0.001)DK(0.052)EGK(0.947)PLLK	333	0.092727	68.283
P13639	EEF2	VAVEAK(1)NPADLPK	512	0.24908	75.96	1.22
P13639	EEF2	VEDMMK(1)K	258	-0.64094	71.342	1.569
P13639	EEF2	VFDAIMNFK(1)K	308	-0.84923	121.73	1.45
P13639	EEF2	VMK(1)FSVSPVVR	498	0.068406	81.017	0.86
P13639	EEF2	PFPDGLAEDIDK(1)GEVSAR	619	0.046233	153.06	0.69
P13667	PDIA4	SPPIPLAK(1)VDATAETDLAK	234	0.2268	153.06	0.935
P13667	PDIA4	VDATAETDLAK(1)R	245	-0.30375	110.31	1.012
P13667	PDIA4	SHMMDVQGSTQDSAIK(1)DFVLK	386	0.44363	71.1	1.509
P13667	PDIA4	FHHTFSTEIAK(1)FLK	346	-0.90596	138.89	1.055
P13667	PDIA4	DK(0.004)DPPIPVAK(0.996)IDATSASVLASR	119	0.95707	48.319	1.166
P13667	PDIA4	FLK(1)VSQGQLVVMQPEK	349	-0.18642	61.265
P13667	PDIA4	FQSK(1)YEPR	366	0.29172	53.775	0.98
P13667	PDIA4	FIEEHATK(1)LSR	637	-0.35168	85.522	0.843
P13667	PDIA4	GQK(1)GLVIAK	576	0.33902	96.624	0.724
P13667	PDIA4	NPVK(1)FEGGDRDLEHLSK	616	-0.59124	78.136	1.025
P13667	PDIA4	VVVGK(1)TFDSIVMDPK	533	-0.42328	70.41	0.743
P13667	PDIA4	EK(1)YGIVDYMIEQSGPPSK	272	0.43649	112.74	1.522
P13667	PDIA4	GLVIAK(1)MDATANDVPSDR	582	1.6426	149.97	0.654
P13667	PDIA4	DK(1)DPPIPVAK	111	-0.50556	60.342	1.238
P13667	PDIA4	GK(1)LKPVIK	509	0.070224	106.04	1.828
P13667	PDIA4	LAPEYEK(1)AAK	218	0.14608	45.908	1.125
P13667	PDIA4	TQEEIVAK(1)VR	163	0.1918	101.82
P13667	PDIA4	FEGGDRDLEHLSK(1)FIEEHATK	629	0.52629	60.735	0.816
P13667	PDIA4	EDYK(1)FHHTFSTEIAK	335	-0.39469	55.66
P13667	PDIA4	K(1)FAMEPEEFDSDTLR	485	0.38582	136.81	1.195
P13674	P4HA1	LTSTATK(1)DPEGFVGHPVNAFK	72	0.040927	60.669	0.714
P13674	P4HA1	K(1)LLELDPEHQR	230	-0.0020635	66.486	0.732
P13674	P4HA1	DLVTSLK(1)DYIK	43	-0.60629	47.712
P13693	TPT1	GK(1)LEEQRPER	102	-0.46558	163.9	1.079
P13693	TPT1	DYMK(1)SIK	97	-0.27028	58.782	0.928
P13693	TPT1	DLISHDEMFSDIYK(1)IR	19	0.14673	104.94	1.596
P13797	PLS3	EIIQK(1)LMLDGDR	59	1.0735	50.46
P13797	PLS3	EANMPLPGYK(1)VR	52	0.027672	77.124	1.103
P13797	PLS3	STSIQSFK(1)DK	545	0.16065	115.57	1.212
P13797	PLS3	MDEMATTQISKDELDELK(1)EAFAK	18	0.66803	85.062	0.777
P13797	PLS3	TLSEAGK(1)STSIQSFK	537	-0.25491	87.138
P13797	PLS3	INNFSADIK(1)DSK	297	-0.22348	92.295	1.163
P13804	ETFA	TIYAGNALCTVK(1)CDEK	158	0.046606	102.08
P13804	ETFA	VAGIAK(1)VLVAQHDVYK	75	0.11879	101.71	0.978
P13804	ETFA	SGENFK(1)LLYDLADQLHAAVGASR	232	-1.0619	92.428	1.351
P13804	ETFA	SDRPELTGAK(1)VVVSGGR	216	0.080661	61.87	0.976
P13804	ETFA	LEVAPISDIIAIK(1)SPDTFVR	139	0.54766	105.79	1.883
P13861	PRKAR2A	MK(1)IVDVIGEK	272	-0.46851	42.425	0.626
P13861	PRKAR2A	IVDVIGEK(1)IYK	280	0.75929	47.039	1.36
P13861	PRKAR2A	K(1)MFESFIESVPLLK	250	-1.8313	43.592	2.061
P13987	CD59	AGLQVYNK(1)CWK	63	0.071514	47.844	1.08
P13995	MTHFD2	ICNAVSPDK(1)DVDGFHVINVGR	152	0.15762	89.011	0.879
P13995	MTHFD2	LAQQIK(1)QEVR	50	1.2627	71.03	0.339
P13995	MTHFD2	PK(1)LVGDVDFEGVR	288	0.033102	62.044	1.073
P14174	MIF	SYSK(1)LLCGLLAER	78	-0.1756	186.94	2.792
P14209	CD99	LCFK(1)ENAEQGEVDMESHR	156	-0.53433	122.19	0.805
P14314	PRKCSH	ILIEDWK(1)K	149	0.20411	60.91	1.084
P14314	PRKCSH	SLK(1)DMEESIR	385	-0.29423	51.998	1.84
P14314	PRKCSH	EEAEK(1)PER	185	0.78595	65.224	1.113
P14314	PRKCSH	EAK(1)EQHQK	191	-0.7078	61.602	0.504
P14314	PRKCSH	LIELQAGK(1)K	166	0.39076	97.431	0.696
P14314	PRKCSH	TVK(1)EEAEKPER	180	0.080555	130.44	0.722
P14314	PRKCSH	NK(1)FEEAER	376	-0.20009	109.11	1.008
P14314	PRKCSH	EQHQK(1)LWEEQLAAAK	196	0.76579	52.201
P14406	COX7A2	QK(1)LFQEDDEIPLYLK	33	-0.92334	106.3
P14406	COX7A2	LFQEDDEIPLYLK(1)GGVADALLYR	46	0.21983	101.41	1.979
P14618	PKM	VLGEK(1)GK	261	0.39717	66.799	0.915
P14618	PKM	GDLGIEIPAEK(1)VFLAQK	305	0.80621	91.657	1.332
P14618	PKM	TATESFASDPILYRPVAVALDTK(1)GPEIR	115	0.69856	135.81	1.614
P14618	PKM	GIFPVLCK(1)DPVQEAWAEDVDLR	475	2.2699	88
P14618	PKM	GSGTAEVELK(1)K	135	-0.30216	87.667
P14618	PKM	AEGSDVANAVLDGADCIMLSGETAK(1)GDYPLEAVR	367	0.33254	128.65
P14618	PKM	VNFAMNVGK(1)AR	498	-0.89355	93.843	1.177
P14618	PKM	LNFSHGTHEYHAETIK(1)NVR	89	0.20662	124.63	1.015
P14618	PKM	IYVDDGLISLQVK(1)QK	186	-0.38782	117.2	0.701
P14618	PKM	GATLK(1)ITLDNAYMEK	141	-1.1213	85.28	1.117
P14618	PKM	GVNLPGAAVDLPAVSEK(1)DIQDLK	224	0.06066	105.22	5.302
P14618	PKM	SVETLK(1)EMIK	62	0.95685	100.58	1.526
P14618	PKM	VFLAQK(1)MMIGR	311	0.059413	107.79	2.29
P14618	PKM	IISK(1)IENHEGVR	270	0.096942	134.99	1.261
P14625	HSP90B1	EAVEK(1)EFEPLLNWMK	613	1.5458	81.128	1.452
P14625	HSP90B1	VFITDDFHDMMPK(1)YLNFVK	428	-0.89046	73.918	0.843
P14625	HSP90B1	ETLQQHK(1)LLK	455	0.8237	135.43	0.718
P14625	HSP90B1	QDK(1)IYFMAGSSR	537	0.3078	72.705
P14625	HSP90B1	YLNFVK(1)GVVDSDDLPLNVSR	434	-0.16734	149.36	1.197
P14625	HSP90B1	MMK(1)LIINSLYK	87	-0.0016017	64.121	0.681
P14625	HSP90B1	K(1)IADDKYNDTFWK	474	0.84814	79.639	1.181
P14625	HSP90B1	EK(0.94)SEK(0.06)FAFQAEVNR	72	0.50407	87.914	1.187
P14625	HSP90B1	IMK(1)AQAYQTGK	663	-0.10917	118.9	0.819
P14625	HSP90B1	TETVEEPMEEEEAAK(0.998)EEK(0.002)EESDDEAAVEEEEEEK	300	0.43549	173.25	1.273
P14625	HSP90B1	K(0.003)SDYIK(0.997)LYVR	410	-1.2605	55.806	1.4
P14625	HSP90B1	SGYLLPDTK(1)AYGDR	733	0.45933	63.29	0.893
P14625	HSP90B1	IADDK(1)YNDTFWK	479	-0.079092	124.38	1.778
P14625	HSP90B1	LIINSLYK(1)NK	95	-0.19893	122.96	1.058
P14625	HSP90B1	SEK(1)FAFQAEVNR	75	0.16138	169.89	1.194
P14625	HSP90B1	IADDKYNDTFWK(1)EFGTNIK	486	0.49165	84.436	1.021
P14625	HSP90B1	K(1)EAESSPFVER	547	0.32533	87.719	0.791
P14625	HSP90B1	TETVEEPMEEEEAAK(0.197)EEK(0.803)EESDDEAAVEEEEEEKKPK	303	-0.62319	130.25	1.662
P14625	HSP90B1	NK(1)EIFLR	97	0.047507	107.32	1.071
P14625	HSP90B1	NLGTIAK(1)SGTSEFLNK	168	-0.97553	128.06	0.968
P14625	HSP90B1	PSK(1)EVEEDEYK	348	0.28525	141.37	1.603
P14625	HSP90B1	EVEEDEYK(1)AFYK	356	0.15879	138.99	0.967
P14625	HSP90B1	IEK(1)AVVSQR	633	-0.61936	100.79	0.974
P14625	HSP90B1	EFEPLLNWMK(1)DK	623	0.35201	112.84	1.552
P14625	HSP90B1	EFGTNIK(1)LGVIEDHSNR	493	0.64566	61.127	1.159
P14625	HSP90B1	FDESEK(1)TK	603	2.2458	93.267	0.934
P14625	HSP90B1	AQAYQTGK(1)DISTNYYASQK	671	-0.63444	77.871	1.15
P14854	COX6B1	AEDMETK(1)IK	8	0.39479	44.392
P14854	COX6B1	NYK(1)TAPFDSR	13	-0.4005	92.866	1.046
P14866	HNRNPL	IEYAK(1)PTR	269	0.60855	74.464	0.863
P14866	HNRNPL	AITHLNNNFMFGQK(1)LNVCVSK	448	0.3311	138.46	0.916
P14866	HNRNPL	VFSGK(1)SER	538	-1.8339	56.432	0.683
P14866	HNRNPL	YGPQYGHPPPPPPPPEYGPHADSPVLMVYGLDQSK(1)MNCDR	393	-0.38463	109.55	0.805
P14866	HNRNPL	TDNAGDQHGGGGGGGGGAGAAGGGGGGENYDDPHK(1)TPASPVVHIR	97	0.55853	76.938	1.046
P14866	HNRNPL	SSSGLLEWESK(1)SDALETLGFLNHYQMK	552	-0.052227	142.32	0.943
P14866	HNRNPL	QPAIMPGQSYGLEDGSCSYK(1)DFSESR	475	-0.20923	151.23	1.235
P14866	HNRNPL	LNVFK(1)NDQDTWDYTNPNLSGQGDPGSNPNKR	277	0.13813	114.79
P14868	DARS	EK(1)YDTDFYILDK	383	0.22339	71.879	1.368
P14868	DARS	EIMDAAEDYAK(1)ER	26	-0.22265	116.19	0.947
P14868	DARS	ALHHGIDLEK(1)IK	451	0.032359	54.005	0.741
P14927	UQCRB	ALDLNLK(1)HQILPK	72	-0.98469	46.378
P14927	UQCRB	DDTIYEDEDVK(1)EAIR	45	-0.014473	165.64	1.121
P14927	UQCRB	K(1)WYYNAAGFNK	19	0.26086	88.056	0.911
P14927	UQCRB	HQILPK(1)EQWTK	78	0.2397	153.74	0.855
P15121	AKR1B1	NLVVIPK(1)SVTPER	263	0.22764	90.412	1.463
P15170	GSPT1	EHAMLAK(1)TAGVK	208	1.6711	51.463	1.49
P15170	GSPT1	YK(1)DMGTVVLGK	311	-0.85088	48.115
P15311	EZR	EK(1)EQMMR	337	-0.79073	105.39	1.162
P15311	EZR	EK(1)EELMLR	344	0.81354	111.95	1.167
P15311	EZR	ITEAEK(1)NER	523	-0.37742	109.66	1.219
P15311	EZR	RK(1)EDEVEEWQHR	438	-0.34093	102.97	1.34
P15311	EZR	KENPLQFK(1)FR	79	-0.23699	134.23	1.701
P15531	NME1	LVGLK(1)FMQASEDLLK	39	0.27621	135.14	1.167
P15531	NME1	FMQASEDLLK(1)EHYVDLK	49	-0.14145	80.545	1.456
P15531	NME1	EHYVDLK(1)DRPFFAGLVK	56	-0.71445	169.64	1.054
P15586	GNS	TIDPELLGK(1)MNYR	502	-0.89814	132.5	1.071
P15880	RPS2	AFVAIGDYNGHVGLGVK(1)CSK	142	-0.4314	77.08	0.958
P15880	RPS2	ETVFTK(1)SPYQEFTDHLVK	263	0.60269	105.89	1.26
P15880	RPS2	IMPVQK(1)QTR	114	0.2802	78.939	0.863
P15880	RPS2	DEVLK(1)IMPVQK	108	0.21447	92.611	1.123
P15880	RPS2	AEDK(1)EWMPVTK	58	-1.0036	87.719	1.175
P15880	RPS2	ESEIIDFFLGASLK(1)DEVLK	103	-0.19863	114.55
P15880	RPS2	IK(1)SLEEIYLFSLPIK	76	0.40034	69.485	1.324
P15880	RPS2	SPYQEFTDHLVK(1)THTR	275	-1.1337	94.203	0.988
P15880	RPS2	TYSYLTPDLWK(1)ETVFTK	257	-0.13588	78.078
P15880	RPS2	EWMPVTK(1)LGR	65	0.11797	78.985	1.081
P15924	DSP	DLK(1)DEIVR	1250	-0.47605	57.59	1.2
P15924	DSP	GLVGIEFK(1)EK	2326	-0.15856	56.548	1.165
P15924	DSP	TTIHQLTMQK(1)EEDTSGYR	1384	0.35538	103.88	0.502
P15924	DSP	IDK(1)QIDFR	872	0.77331	56.432	1.106
P15924	DSP	EISMQK(1)EDDSK	1228	0.23955	107.03	1.162
P15954	COX7C	NLPFSVENK(1)WSLLAK	34	-0.2652	96.247	0.854
P16104	H2AFX	K(1)GHYAER	37	0.80911	61.582	0.512
P16152	CBR1	SETITEEELVGLMNK(0.993)FVEDTK(0.007)K	174	0.54515	74.364	1.423
P16152	CBR1	SCSPELQQK(1)FR	157	-1.2605	141.91	1.171
P16278	GLB1	DSFLK(1)DGQPFR	43	1.8759	68.536	0.934
P16403	HIST1H1C	SGVSLAALK(1)K	63	-0.41326	73.499	0.602
P16403	HIST1H1C	SLVSK(1)GTLVQTK	90	0.13932	125.54	0.614
P16403	HIST1H1C	LGLK(1)SLVSK	85	-0.13048	114.86	0.592
P16403	HIST1H1C	K(1)ALAAAGYDVEK	64	-1.6679	62.287	0.532
P16403	HIST1H1C	ALAAAGYDVEK(1)NNSR	75	0.39996	145.43	0.412
P16403	HIST1H1C	GTLVQTK(1)GTGASGSFK	97	0.047705	95.751	0.836
P16403	HIST1H1C	SETAPAAPAAAPPAEK(1)APVK	17	0.27197	78.401	0.503
P16403	HIST1H1C	KPAAATVTK(1)K	168	0.56853	120.55	0.744
P16403	HIST1H1C	AASGEAK(0.042)PK(0.958)VK	119	-0.68767	75.115	0.358
P16403	HIST1H1C	AVAASK(1)ER	52	0.59123	114.28	0.016
P16403	HIST1H1C	ASGPPVSELITK(1)AVAASK	46	0.50512	140.35	0.247
P16403	HIST1H1C	GTGASGSFK(1)LNK	106	0.48853	142.71	0.409
P16615	ATP2A2	GLSK(1)IER	464	-1.1653	65.777
P16615	ATP2A2	EYEPEMGK(1)VYR	128	-0.63197	108.47	1.103
P16615	ATP2A2	MFVK(1)GAPEGVIDR	514	-0.51749	71.879	1.259
P16615	ATP2A2	VPMTSGVK(1)QK	541	1.566	142.98	0.894
P16949	STMN1	LTHK(1)MEANK	104	-0.27268	129.88	1.159
P16949	STMN1	K(1)LEAAEER	53	0.68284	73.233	1.392
P16949	STMN1	REHEK(1)EVLQK	80	-0.2532	172.98	0.807
P16949	STMN1	ASSDIQVK(1)ELEK	9	0.24574	118.76	1.136
P16949	STMN1	ESVPEFPLSPPK(1)K	41	0.8424	72.705	1.107
P16949	STMN1	NK(1)ESKDPADETEAD	137	0.16987	147.39	0.898
P16949	STMN1	MEANK(1)ENR	109	-0.33119	118.5	0.535
P16949	STMN1	DLSLEEIQK(1)K	52	-0.092288	94.309	0.961
P16949	STMN1	EAQMAAK(1)LER	119	0.030689	107.11	1.241
P16949	STMN1	K(0.039)K(0.961)DLSLEEIQK	43	0.09727	151.52	0.958
P16949	STMN1	MAEEK(1)LTHK	100	0.19814	89.886	1.612
P16989	YBX3	VLATK(1)VLGTVK	90	-0.8585	70.345	1.372
P16989	YBX3	VLGTVK(1)WFNVR	96	0.16313	112.13	1.35
P16989	YBX3	IQAGEIGEMK(1)DGVPEGAQLQGPVHR	268	0.50961	125.39	1.543
P17480	UBTF	AAYK(1)EYISNK	646	1.8289	72.289
P17480	UBTF	TTESHMDWEK(1)VAFK	57	0.45094	44.246
P17480	UBTF	LK(1)WVEISNEVR	71	1.6208	94.791
P17480	UBTF	VAFK(1)DFSGDMCK	61	-0.14569	50.897	1.459
P17480	UBTF	TLTELILDAQEHVK(1)NPYK	97	1.2916	51.798	0.563
P17480	UBTF	FSQELLSNGELNHLPLK(1)ER	594	0.46089	103.9	0.91
P17480	UBTF	DYIQK(1)HPELNISEEGITK	266	-0.3204	48.371	0.952
P17480	UBTF	RPVSAMFIFSEEK(1)R	421	0.16417	100.11	0.737
P17480	UBTF	DFSGDMCK(1)LK	69	-0.2205	57.532	0.921
P17480	UBTF	EK(1)LMWIK	527	-0.32677	72.789	1.568
P17480	UBTF	NNLPSNDSSK(1)FK	45	0.036019	84.169	1.154
P17480	UBTF	DK(0.854)FDGRPTK(0.146)PPPNSYSLYCAELMANMK	292	0.55619	45.042	0.885
P17480	UBTF	LAEEQQK(1)QYK	624	-0.63125	97.277	1.068
P17480	UBTF	VLGEEK(1)MLNINK	378	-0.98762	72.531	0.957
P17612	PRKACA	K(1)WESPAQNTAHLDQFER	30	0.65494	91.317	0.797
P17612	PRKACA	IVSGK(1)VR	255	0.15161	62.714	1.36
P17612	PRKACA	FPSHFSSDLK(1)DLLR	267	-0.39544	54.898
P17812	CTPS1	FEVNPVWK(1)K	489	0.074857	71.614
P17812	CTPS1	IYQYVINK(1)ER	100	2.0166	110.39	0.991
P17844	DDX5	WNLDELPK(1)FEK	53	-1.1128	77.597	1.201
P17844	DDX5	EANQAINPK(1)LLQLVEDR	470	0.3771	123.14	1.682
P17844	DDX5	GYSSLLK(1)R	523	-0.20751	64.265	0.748
P17844	DDX5	LIDFLECGK(1)TNLR	236	-0.63153	140.01	0.883
P17844	DDX5	FEK(1)NFYQEHPDLAR	56	0.24661	95.854	1.043
P17844	DDX5	K(1)WNLDELPK	45	0.51029	101.38	0.86
P17844	DDX5	LMEEIMSEK(1)ENK	340	-0.6025	148.78	1.284
P17844	DDX5	TIVFVETK(1)R	351	0.0090434	63.184	0.978
P17844	DDX5	K(1)IVDQIRPDR	264	-0.242	56.043	0.912
P17844	DDX5	DWVLNEFK(1)HGK	388	-0.014999	106.62	1.089
P17844	DDX5	ENK(1)TIVFVETK	343	0.40853	67.252	0.718
P17980	PSMC3	VTHELQAMK(1)DK	70	-0.042603	109.15	1.779
P17980	PSMC3	IMK(1)SEVLR	56	-0.58148	92.491	1.092
P17980	PSMC3	ACAAQTK(1)ATFLK	245	0.25607	54.343	1.64
P17987	TCP1	IACLDFSLQK(1)TK	243	0.085537	55.467	11.648
P17987	TCP1	SLLVIPNTLAVNAAQDSTDLVAK(1)LR	466	0.54184	86.617	1.744
P17987	TCP1	IVNAK(1)IACLDFSLQK	233	-0.80565	90.966	1.431
P17987	TCP1	LHPESK(1)DDK	538	0.27233	79.986	1.167
P17987	TCP1	QAGVFEPTIVK(1)VK	510	-0.17076	99.161	1.063
P17987	TCP1	IDDLIK(1)LHPESK	532	0.64846	45.28
P17987	TCP1	SSLGPVGLDK(1)MLVDDIGDVTITNDGATILK	43	0.30467	110.17	1.569
P17987	TCP1	DDK(1)HGSYEDAVHSGALND	541	-0.19419	85.937	0.708
P18031	PTPN1	LHQEDNDYINASLIK(1)MEEAQR	73	-1.5565	200.99	0.726
P18077	RPL35A	LWSK(1)AIFAGYK	8	0.53926	60.255	1.082
P18077	RPL35A	SNLPAK(1)AIGHR	95	-0.91161	53.237
P18077	RPL35A	VIWGK(1)VTR	73	0.23838	91.069	1.204
P18077	RPL35A	DETEFYLGK(1)R	45	0.1828	95.775	0.99
P18077	RPL35A	EHTALLK(1)IEGVYAR	29	0.3419	112.44	1.366
P18077	RPL35A	AIFAGYK(1)R	15	0.19378	97.602	0.738
P18085	ARF4	IQEVADELQK(1)MLLVDELR	109	-0.38141	41.292	2.206
P18124	RPL7	QIFNGTFVK(1)LNK	124	-0.30551	78.324	1.134
P18124	RPL7	GINGVSPK(1)VR	104	0.42894	85.533	1.364
P18124	RPL7	LNK(1)ASINMLR	127	-0.31565	110.53	0.887
P18124	RPL7	GYGK(1)INK	161	-0.076345	81.864	1.045
P18124	RPL7	SVNELIYK(1)R	156	0.42619	131.5	1.319
P18124	RPL7	FAQK(1)MLR	40	0.38471	122.98	1.416
P18124	RPL7	FK(1)EANNFLWPFK	202	0.60794	136.38	1.065
P18124	RPL7	HYHK(1)EYR	59	-0.17643	82.716	0.664
P18124	RPL7	AGNFYVPAEPK(1)LAFVIR	88	-0.15483	67.646	1.102
P18124	RPL7	EVPAVPETLK(1)K	19	0.41988	57.175	1.394
P18124	RPL7	NFAELK(1)IK	29	-0.096304	93.429	0.457
P18206	VCL	IAELCDDPK(1)ER	426	0.55284	83.182	0.885
P18206	VCL	EVENSEDPK(1)FR	778	0.81836	120.06	0.867
P18206	VCL	NQGIEEALK(1)NR	228	0.62081	41.218	4.862
P18206	VCL	DTEAMK(1)R	267	-0.23597	92.677
P18206	VCL	DMPPAFIK(1)VENACTK	80	-1.5529	85.469
P18206	VCL	EAEAASIK(1)IR	1115	0.78457	79.07	0.732
P18206	VCL	QDLLAK(1)CDR	544	-0.71933	85.29	1.565
P18206	VCL	SLGEISALTSK(1)LADLR	444	0.66305	114.63	2.491
P18206	VCL	AAVHLEGK(1)IEQAQR	496	2.5862	47.621
P18206	VCL	NQWIDNVEK(1)MTGLVDEAIDTK	708	1.1262	92.098
P18206	VCL	ILLVAK(1)R	768	0.73179	89.903	1.032
P18583	SON	SFVVSK(1)FR	16	-0.18134	113.5	0.666
P18621	RPL17	VHFK(1)NTR	27	1.0788	63.306	0.992
P18621	RPL17	YLK(1)DVTLQK	49	-1.8	115.82
P18621	RPL17	ETAQAIK(1)GMHIR	37	-0.74677	105.2	1.284
P18621	RPL17	NAESNAELK(1)GLDVDSLVIEHIQVNK	105	-0.41929	176.22	0.478
P18621	RPL17	EQIVPKPEEEVAQK(1)K	167	0.053158	78.505	1.529
P18621	RPL17	GLDVDSLVIEHIQVNK(1)APK	121	-0.40313	70.783
P18621	RPL17	DVTLQK(1)QCVPFR	55	0.26095	128.88	1.67
P18669	PGAM1	AMEAVAAQGK(1)AK	251	-0.63807	79.23	1.373
P18669	PGAM1	FSGWYDADLSPAGHEEAK(1)R	39	-0.14047	84.249	1.235
P18669	PGAM1	NLK(0.21)PIK(0.79)PMQFLGDEETVR	228	-0.35108	86.222	1.71
P18669	PGAM1	AETAAK(1)HGEAQVK	106	0.49062	152.88	1.029
P18669	PGAM1	SYDVPPPPMEPDHPFYSNISK(1)DR	138	-0.23891	71.651	0.871
P18669	PGAM1	YADLTEDQLPSCESLK(1)DTIAR	157	0.14585	105.52	0.824
P18669	PGAM1	HYGGLTGLNK(1)AETAAK	100	0.078634	205.95	1.299
P18669	PGAM1	HGEAQVK(1)IWR	113	0.081388	41.824	1.553
P18754	RCC1	VELQEK(1)VVQVSAGDSHTAALTDDGR	120	0.17213	119.75	0.585
P18754	RCC1	LLVPK(1)CVMLK	227	0.082111	61.78	1.196
P18754	RCC1	DTSVEGSEMVPGK(1)VELQEK	114	0.054509	135.79	1.163
P18859	ATP5J	FEDPK(1)FEVIEKPQA	99	0.21981	74.296	1.035
P18859	ATP5J	LFVDK(1)IR	46	-0.45446	110.61	1.1
P18859	ATP5J	ELDPIQK(1)LFVDK	41	1.0909	102.87	2.716
P18859	ATP5J	LK(1)QMFGNADMNTFPTFK	79	-0.30373	55.851	0.801
P18887	XRCC1	VTVTK(1)LGQFR	169	-0.017194	58.592	1.313
P19338	NCL	TLLAK(1)NLPYK	398	0.036801	103.55	1.019
P19338	NCL	VTLDWAK(1)PK	646	-0.70123	72.607	1.499
P19338	NCL	AAK(1)EAMEDGEIDGNK	627	-0.17733	125.88	1.903
P19338	NCL	ALELTGLK(1)VFGNEIK	370	0.61286	117	1.047
P19338	NCL	SISLYYTGEK(1)GQNQDYR	467	0.25933	216.39	1.51
P19338	NCL	SAPELK(1)TGISDVFAK	324	-0.29605	113.65	1.191
P19338	NCL	ETGSSK(1)GFGFVDFNSEEDAK	610	0.061708	128.74	1.225
P19338	NCL	EAMEDGEIDGNK(1)VTLDWAK	639	-0.40949	146.81	1.671
P19338	NCL	VEGTEPTTAFNLFVGNLNFNK(1)SAPELK	318	-0.046948	148.09	1.18
P19338	NCL	TEADAEK(1)TFEEK	444	0.55669	155.86	1.328
P19338	NCL	VTQDELK(1)EVFEDAAEIR	410	0.11675	139.29	1.334
P19338	NCL	ATFIK(1)VPQNQNGK	513	-0.078838	47.139	1.051
P19338	NCL	SQPSK(1)TLFVK	572	0.027011	46.844	0.565
P19338	NCL	NLPYK(1)VTQDELK	403	0.19618	108.72	1.064
P19338	NCL	TGISDVFAK(1)NDLAVVDVR	333	2.2627	148.15
P19338	NCL	GIAYIEFK(1)TEADAEK	437	-0.12404	128.73	1.08
P19338	NCL	TLFVK(1)GLSEDTTEETLK	577	0.39589	130.21	1.225
P19338	NCL	GLSEDTTEETLK(1)ESFDGSVR	589	0.76149	302.14	1.127
P19338	NCL	SK(1)GIAYIEFK	429	-0.70368	69.721	1.159
P19338	NCL	VFGNEIK(1)LEKPK	377	-0.12945	113.24	0.89
P19338	NCL	K(1)FGYVDFESAEDLEK	348	-0.16567	151.49	1.383
P19338	NCL	EALNSCNK(1)R	545	1.0835	139.74	1.22
P19338	NCL	KFGYVDFESAEDLEK(1)ALELTGLK	362	0.12471	97.352	2.177
P19338	NCL	TFEEK(1)QGTEIDGR	449	0.62507	166.48	1.221
P19338	NCL	GFGFVDFNSEEDAK(1)AAK	624	0.52432	157.68	1.244
P19338	NCL	AAK(1)VVPVK	223	-0.68109	53.891	4.22
P19367	HK1	MAK(1)EGLLFEGR	315	0.66227	83.182	1.033
P19367	HK1	GK(1)FNTSDVSAIEK	333	1.0666	88.092	1.12
P19367	HK1	LILVK(1)MAK	312	0.061138	57.177	0.595
P19367	HK1	VLLVK(1)IR	544	-0.70734	84.359	1.009
P19367	HK1	TTVGVDGSLYK(1)THPQYSR	418	-0.037196	63.998
P19367	HK1	GQISETLK(1)TR	777	0.20903	60.598	0.852
P19784	CSNK2A2	IAK(1)VLGTEELYGYLK	248	0.98601	82.651	1.084
P20042	EIF2S2	EVEPEPTEDK(1)DLEADEEDTR	52	0.28477	132.62	1.167
P20042	EIF2S2	K(1)IFDIDEAEEGVK	87	-0.25464	52.527
P20042	EIF2S2	IFDIDEAEEGVK(1)DLK	99	-0.24643	145.52	0.89
P20042	EIF2S2	K(1)FVMKPPQVVR	201	-0.069842	78.513	0.656
P20042	EIF2S2	FPDEDEILEK(0.969)DEALEDEDNK(0.016)K(0.016)DDGISFSNQTGPAWAGSER	142	0.54521	82.453	1.157
P20042	EIF2S2	SPDTILQK(1)DTR	293	-0.31787	106.67	1.106
P20073	ANXA7	TSYGK(1)DLIK	233	0.31736	51.762	0.821
P20073	ANXA7	AAFK(1)TSYGK	228	1.5402	47.706	0.865
P20290	BTF3	LQFSLK(1)K	93	-0.24915	82.305	2.056
P20290	BTF3	LAK(1)LQAQVR	57	-1.2115	68.625	0.971
P20290	BTF3	ETIMNQEK(1)LAK	54	-0.2579	102.53
P20339	RAB5A	NWVK(1)ELQR	116	-0.71217	69.825	0.986
P20618	PSMB1	MYK(1)HSNNK	104	-0.035855	98.629	0.938
P20618	PSMB1	LVK(1)DVFISAAER	204	1.0837	66.004	1.289
P20674	COX5A	GINTLVTYDMVPEPK(1)IIDAALR	87	-0.065315	141.08	1.36
P20674	COX5A	ILEVVK(1)DK	113	-1.066	65.224	1.025
P20700	LMNB1	LYKEELEQTYHAK(1)LENAR	271	0.2239	143.46	0.543
P20700	LMNB1	LQEK(1)EELR	33	0.15498	108.74	0.781
P20700	LMNB1	QIEYEYK(1)LAQALHEMR	241	0.32854	77.191	0.885
P20700	LMNB1	MLTDK(1)ER	342	1.1981	63.054	0.743
P20700	LMNB1	IQELEDLLAK(1)EK	330	-0.17276	92.151	1.242
P20700	LMNB1	AK(1)LQIELGK	102	-0.046432	99.815	1.006
P20700	LMNB1	LK(1)LSPSPSSR	389	-0.077954	103.18	1.019
P20700	LMNB1	ELTGLK(1)ALYETELADAR	79	-0.31315	139.88	0.582
P20700	LMNB1	AEHDQLLLNYAK(1)K	123	-0.30563	50.222	1.028
P20700	LMNB1	LYK(1)EELEQTYHAK	261	0.2471	139.46	0.803
P20700	LMNB1	KESDLNGAQIK(1)LR	134	-0.17065	101.79	1.242
P20700	LMNB1	CK(1)AEHDQLLLNYAK	111	-0.037291	85.287	1.592
P20700	LMNB1	LQIELGK(1)CK	109	-1.3546	55.064	1.166
P20700	LMNB1	QLADETLLK(1)VDLENR	191	-0.38496	192.32	1.479
P20700	LMNB1	K(1)SMYEEEINETR	209	0.19915	150.69	0.796
P20700	LMNB1	EYEAALNSK(1)DAALATALGDK	145	-0.55577	180.08	0.945
P20700	LMNB1	IGDTSVSYK(1)YTSR	483	-0.32108	122.66	0.81
P20700	LMNB1	NQNSWGTGEDVK(1)VILK	528	0.4019	113.4	2.044
P20700	LMNB1	K(1)LLEGEEER	379	0.60052	98.048	0.764
P20700	LMNB1	LAVYIDK(1)VR	49	-0.64029	94.309	1.114
P20929	NEB	K(1)QYEANK	5549	1.7084	64.567	1.873
P21333	FLNA	GK(1)LDVQFSGLTK	906	0.40595	48.277
P21796	VDAC1	TDEFQLHTNVNDGTEFGGSIYQK(1)VNK	197	0.44753	117.21	0.849
P21796	VDAC1	NVNAGGHK(1)LGLGLEFQA	274	-0.34597	101.75	1.048
P21796	VDAC1	GYGFGLIK(1)LDLK	28	-0.23187	65.234	0.643
P21796	VDAC1	VTGSLETK(1)YR	61	-0.01563	99.568	0.838
P21796	VDAC1	YQIDPDACFSAK(1)VNNSSLIGLGYTQTLKPGIK	236	0.5628	74.321
P21796	VDAC1	GLK(1)LTFDSSFSPNTGK	96	-0.35219	131.72	0.965
P21796	VDAC1	AVPPTYADLGK(1)SAR	12	0.66662	84.753	0.839
P21796	VDAC1	DVFTK(1)GYGFGLIK	20	0.18346	98.407	1.451
P21912	SDHB	RIDTNLNK(1)VSK	123	-0.0021168	69.03	1.589
P21912	SDHB	MMATYK(1)EK	274	-1.2267	54.436	0.862
P21912	SDHB	LAK(1)LQDPFSLYR	233	0.52094	93.766	0.865
P21912	SDHB	DLVPDLSNFYAQYK(1)SIEPYLK	151	1.6072	47.499
P21964	COMT	EVVDGLEK(1)AIYK	259	-0.28529	41.218	1.013
P22087	FBL	LAAAILGGVDQIHIK(1)PGAK	158	1.4604	52.52	0.512
P22087	FBL	GK(0.033)EDALVTK(0.967)NLVPGESVYGEK	109	-0.054997	40.994	0.841
P22087	FBL	DLINLAK(1)K	205	-0.64284	54.157	0.971
P22087	FBL	VSISEGDDK(1)IEYR	131	0.20452	136.24	0.905
P22087	FBL	DHAVVVGVYRPPPK(1)VK	318	-0.30436	77.068	0.577
P22087	FBL	SK(1)LAAAILGGVDQIHIKPGAK	143	0.31478	87.319	1.236
P22087	FBL	NLVPGESVYGEK(1)R	121	0.73771	72.891	1.542
P22102	GART	ISNTAISISDHTALAQFCK(1)EK	63	-0.60839	109.37	2.358
P22102	GART	ASGLAAGK(1)GVIVAK	156	0.54791	70.438	1.233
P22102	GART	FAK(1)EFMDR	111	0.33933	73.233	1.067
P22102	GART	VDLGGFAGLFDLK(0.986)AAGFK(0.014)DPLLASGTDGVGTK	480	-1.0039	52.276	1.552
P22102	GART	AAGFKDPLLASGTDGVGTK(1)LK	499	1.5749	50.132	1.301
P22102	GART	GLAAIK(1)FEGAIYR	411	-0.43062	62.528	1.035
P22102	GART	VINHK(1)LYK	866	-0.43324	60.508	1.108
P22102	GART	AAVAGLDK(1)AER	852	0.41962	108.31	1.269
P22234	PAICS	EVTPEGLQMVK(1)K	246	0.33529	77.674	1.194
P22234	PAICS	ATAEVLNIGK(1)K	11	-0.29691	108.47	1.137
P22234	PAICS	VELLLK(1)SESQCR	261	-0.31241	96.82	1.082
P22234	PAICS	VLLQSK(1)DQITAGNAAR	36	-0.10988	84.41	0.999
P22234	PAICS	FYPPK(1)VELFFK	125	-0.83491	69.721	1.127
P22234	PAICS	EVYELLDSPGK(1)VLLQSK	30	0.36031	76.586
P22234	PAICS	TK(1)EVYELLDSPGK	19	0.35533	68.283	1.17
P22234	PAICS	LYEGK(1)TK	17	1.2934	79.469	1.021
P22234	PAICS	IATGSFLK(1)R	110	0.0179	66.568	0.917
P22307	SCP2	MNPQSAFFQGK(1)LK	522	1.015	84.169	1.851
P22307	SCP2	GSLGIK(1)FSDR	132	-1.111	44.847
P22307	SCP2	ANLVFK(1)EIEK	438	0.88341	55.754	1.352
P22314	UBA1	ISFK(1)SLVASLAEPDFVVTDFAK	304	0.41924	152.06	1.777
P22314	UBA1	GGIVSQVK(1)VPK	296	0.29467	58.274	1.277
P22314	UBA1	PWDVTK(1)LK	526	-0.64469	59.597	1.485
P22314	UBA1	GIK(1)LVVADTR	185	-0.11853	63.212	1.471
P22314	UBA1	EEDIGK(1)NR	125	0.44244	73.665	1.121
P22314	UBA1	QLYVLGHEAMK(1)R	68	-0.63172	46.378
P22314	UBA1	SLVASLAEPDFVVTDFAK(1)FSR	322	-0.52801	72.801	1.454
P22392	NME2	NIIHGSDSVK(1)SAEK	124	1.911	124.2	0.883
P22392	NME2	LVAMK(1)FLR	39	-1.7364	107.32	1.069
P22392	NME2	QHYIDLK(1)DRPFFPGLVK	56	0.67787	68.481	2.533
P22392	NME2	ASEEHLK(1)QHYIDLK	49	0.040786	135.47	0.778
P22392	NME2	GLVGEIIK(1)R	26	-0.3303	97.635	0.967
P22392	NME2	TFIAIK(1)PDGVQR	12	0.33512	105.2	1.027
P22392	NME2	RFEQK(1)GFR	31	2.4996	155.58	1.171
P22392	NME2	EISLWFK(1)PEELVDYK	135	0.86543	96.247	1.146
P22626	HNRNPA2B1	EESGKPGAHVTVK(1)K	112	2.2432	47.476	0.712
P22626	HNRNPA2B1	EESGK(1)PGAHVTVK	104	-0.64253	113.53	1.189
P22626	HNRNPA2B1	LFVGGIK(1)EDTEEHHLR	120	0.19608	157.86	0.829
P22626	HNRNPA2B1	IVLQK(1)YHTINGHNAEVR	173	-0.60646	123.02	1.24
P22626	HNRNPA2B1	NYYEQWGK(1)LTDCVVMR	46	0.21319	168.1	1.209
P22626	HNRNPA2B1	MEK(1)TLETVPLER	3	-0.4611	116.51	1.007
P22626	HNRNPA2B1	GFGFVTFDDHDPVDK(1)IVLQK	168	0.34558	181.4	0.85
P22695	UQCRC2	WEVADLQPQLK(1)IDK	159	-0.087058	95.755
P22695	UQCRC2	GIEAVGGK(1)LSVTATR	109	-0.49976	75.018	0.684
P22695	UQCRC2	GASSFK(1)ITR	98	0.46461	63.184	0.939
P22695	UQCRC2	GGLGLSGAK(1)ANYR	250	-0.98838	54.343	1.467
P22695	UQCRC2	K(1)FVSGQK	430	-0.49823	72.492	0.767
P23193	TCEA1	LLDGPSTEK(1)DLDEK	84	0.14964	76.01	0.921
P23193	TCEA1	ISNLK(1)DAK	199	0.92941	60.717
P23246	SFPQ	SEEK(1)ISDSEGFK	271	-0.17608	110.31	0.813
P23246	SFPQ	MEELHNQEMQK(1)R	559	-0.20547	140.24	1.066
P23246	SFPQ	DAK(0.997)DK(0.003)LESEMEDAYHEHQANLLR	516	-0.39614	122.18	1.06
P23246	SFPQ	YGEPGEVFINK(1)GK	330	-2.2314	107.17
P23246	SFPQ	SLDEMEK(1)QQR	502	-0.24113	190.02	0.924
P23246	SFPQ	LFVGNLPADITEDEFK(1)R	314	0.26403	146.3	0.97
P23246	SFPQ	WK(1)SLDEMEK	495	-0.12402	77.14	0.874
P23246	SFPQ	STGK(1)GIVEFASK	413	0.70908	81.278	1.43
P23246	SFPQ	ALAEIAK(1)AELDDTPMR	349	0.53503	194.77	1.277
P23246	SFPQ	GFGFIK(1)LESR	338	0.15541	94.692	0.863
P23246	SFPQ	LAQK(1)NPMYQK	466	0.0024049	90.15	1.285
P23246	SFPQ	RPGEK(1)TYTQR	291	0.77937	91.095	0.724
P23246	SFPQ	DK(1)LESEMEDAYHEHQANLLR	518	-0.53222	167.99	1.433
P23246	SFPQ	GK(1)GFGFIK	332	-0.52112	64.265	0.913
P23246	SFPQ	ISDSEGFK(1)ANLSLLR	279	-0.018323	114.29	1.334
P23246	SFPQ	NPMYQK(1)ER	472	-0.84724	122.52	0.982
P23246	SFPQ	LFAK(1)YGEPGEVFINK	319	-0.26434	96.489	1.168
P23284	PPIB	TVDNFVALATGEK(1)GFGYK	84	0.11101	204.07	0.664
P23284	PPIB	VIFGLFGK(1)TVPK	67	-0.073538	60.157	0.3
P23284	PPIB	DVIIADCGK(0.996)IEVEK(0.004)PFAIAK	204	-0.56509	74.776	0.989
P23284	PPIB	TAWLDGK(1)HVVFGK	165	0.12432	96.745	1.151
P23284	PPIB	FPDENFK(1)LK	129	1.0202	151.44	0.898
P23284	PPIB	IEVEK(1)PFAIAK	209	0.81152	70.412	1.31
P23284	PPIB	IEVEKPFAIAK(1)E	215	0.060611	73.834	1.018
P23284	PPIB	GDGTGGK(1)SIYGER	116	0.36439	69.92	0.916
P23284	PPIB	GFGYK(1)NSK	89	1.5497	87.181	1.289
P23284	PPIB	HVVFGK(1)VLEGMEVVR	171	0.14688	118.21	0.947
P23368	ME2	K(1)IWMFDK	340	-0.16942	67.169	1.277
P23381	WARS	MSYK(1)AAAGEDYK	51	0.17814	65.043	0.946
P23381	WARS	IDK(1)ELINR	114	-0.30775	78.113
P23381	WARS	MLVSLK(1)MSYK	47	-0.40929	70.808	1.741
P23396	RPS3	QGVLGIK(1)VK	185	0.53817	47.187	1.177
P23396	RPS3	ELTAVVQK(1)R	75	0.49771	60.892	0.718
P23396	RPS3	YK(1)LLGGLAVR	108	0.40957	83.456	1.019
P23396	RPS3	FVADGIFK(1)AELNEFLTR	18	0.29547	85.362	1.532
P23396	RPS3	FIMESGAK(1)GCEVVVSGK	132	-0.42076	72.359	0.992
P23396	RPS3	GCEVVVSGK(1)LR	141	-0.012991	58.172	0.972
P23396	RPS3	KPLPDHVSIVEPK(1)DEILPTTPISEQK	214	0.11173	85.002	1.104
P23396	RPS3	SMK(1)FVDGLMIHSGDPVNYYVDTAVR	151	-0.77756	111.84	0.952
P23396	RPS3	K(1)FVADGIFK	10	-0.18595	76.228	0.745
P23396	RPS3	TQNVLGEK(1)GR	62	-0.24591	103.31	1.256
P23396	RPS3	VK(1)IMLPWDPTGK	187	-0.013669	69.229	0.701
P23526	AHCY	LTK(1)LTEK	408	-0.39889	101.33	0.977
P23526	AHCY	SK(1)FDNLYGCR	188	0.12151	117.02	1.292
[truncated: 4,246 more rows]

## Sheet: Up-regulated proteins
Protein accession	Gene name	Modified sequence	Position	Mass error [ppm]	Peptide Score	BspF/HA Ratio
O00567	NOP56	IDCFSEVPTSVFGEK(1)LR	396	-0.61828	118.21	2.125
O14561	NDUFAB1	LMCPQEIVDYIADK(0.796)K(0.204)DVYE	151	-1.2655	42.118	2.008
O14979	HNRNPDL	VAQPK(1)EVYR	311	0.55232	101.9	2.708
O43143	DHX15	FEDCSSAK(1)TILK	230	0.33282	51.726	2.065
O43852	CALU	IDGDK(1)DGFVTVDELK	84	0.37822	139	9.389
O43852	CALU	MDK(1)EETK	251	-0.53155	130.22	6.64
O43852	CALU	FK(1)MADKDGDLIATK	161	-0.5615	82.578	7.523
O43852	CALU	MADK(1)DGDLIATK	165	0.00057986	116.19	7.002
O43852	CALU	TFDQLTPEESK(1)ER	70	0.48444	114.7	9.524
O43852	CALU	DGK(1)MDKEETK	248	-0.42745	126.19	5.875
O43852	CALU	LTK(1)EEIVDK	287	0.24591	82.008	7.055
O43852	CALU	VHNDAQSFDYDHDAFLGAEEAK(1)TFDQLTPEESK	59	-0.64971	118.77	8.376
O43852	CALU	DWIK(1)FAQK	98	-0.27027	78.178	7.417
O43852	CALU	MADK(0.019)DGDLIATK(0.981)EEFTAFLHPEEYDYMK	173	-0.40474	45.137	9.382
O60506	SYNCRIP	AIEALK(1)EFNEDGALAVLQQFK	66	0.2185	96.379	2.488
O60763	USO1	ENFIEK(1)LGFISK	580	-0.0038203	43.761	2.041
O60885	BRD4	LNLPDYYK(1)IIK	99	1.0862	59.84	2.08
O75600	GCAT	GAGTWK(1)SER	45	0.18252	45.598	2.558
O75643	SNRNP200	DMCLEK(1)DTLGLFLR	745	0.63206	44.252	3.406
O75683	SURF6	ASLLAK(1)DAYLQSLAK	7	0.028377	171.81	2.01
O75821	EIF3G	TVTEYK(1)IDEDGKK	71	0.35121	64.104	2.055
O75915	ARL6IP5	LENK(1)MEGIGLK	151	-1.4631	51.567	2.044
P00505	GOT2	EFSIYMTK(1)DGR	404	-0.8301	79.286	13.028
P04075	ALDOA	AAQEEYVK(1)R	330	0.28131	111.46	2.38
P04406	GAPDH	FHGTVK(1)AENGK	61	0.34838	196.24	2.101
P04843	RPN1	RQELVTK(1)IDHILDAL	599	-1.408	89.613	3.293
P06576	ATP5F1B	DATSK(1)VALVYGQMNEPPGAR	264	-0.10014	90.718	2.075
P06733	ENO1	SK(1)FGANAILGVSLAVCK	105	-0.60112	119.8	2.606
P06753	TPM3	EDKYEEEIK(1)ILTDK	227	0.30259	78.69	2.483
P07355	ANXA2	EMYK(1)TDLEK	152	-0.17814	83.647	2.001
P08238	HSP90AB1	NNIK(1)LYVR	354	-0.44392	112.37	2.449
P08621	SNRNP70	DPIPYLPPLEK(1)LPHEK	27	1.2576	65.949	2.416
P08758	ANXA5	DLLDDLK(1)SELTGK	70	-0.19161	134.61	2.862
P0DMV9	HSPA1B	HWPFQVINDGDK(0.053)PK(0.947)VQVSYK	102	-0.043137	130.36	2.056
P0DMV9	HSPA1B	VQK(1)LLQDFFNGR	348	-0.31828	142.08	2.724
P0DN76	U2AF1L5	GGFCNFMHLK(1)PISR	175	-0.5613	47.774	2.054
P11021	HSPA5	TFAPEEISAMVLTK(1)MK	152	0.80348	124.78	4.464
P11021	HSPA5	FLPFK(1)VVEK	118	0.14454	54.066	2.179
P11387	TOP1	LSPK(1)AEEVATFFAK	252	-0.24426	105.03	3.602
P11940	PABPC1	TVPQYK(1)YAAGVR	512	0.13625	86.344	2.277
P12236	SLC25A6	LAADVGK(1)SGTER	147	-0.34449	58.32	2.299
P12236	SLC25A6	LLLQVQHASK(1)QIAADK	43	0.054883	157.74	2.013
P12236	SLC25A6	QIFLGGVDK(1)HTQFWR	105	-0.72758	157.2	3.206
P12236	SLC25A6	YK(1)QIFLGGVDK	96	1.0417	90.614	2.894
P12814	ACTN1	ATLPDADK(1)ER	563	-0.30711	61.958	2.344
P12956	XRCC6	VHFEESSK(1)LEDLLR	238	-0.14599	200.16	2.047
P13010	XRCC5	VDEEQMK(1)YK	332	-0.43434	103.55	2.085
P13073	COX4I1	VNPIQGLASK(1)WDYEK	159	-0.1159	73.345	3.17
P13639	EEF2	FSK(1)SATSPEGK	275	0.84555	94.584	2.342
P13804	ETFA	LEVAPISDIIAIK(1)SPDTFVR	139	0.54766	105.79	2.17
P14174	MIF	SYSK(1)LLCGLLAER	78	-0.1756	186.94	3.268
P14618	PKM	GVNLPGAAVDLPAVSEK(1)DIQDLK	224	0.06066	105.22	4.767
P14618	PKM	VFLAQK(1)MMIGR	311	0.059413	107.79	2.054
P17987	TCP1	IACLDFSLQK(1)TK	243	0.085537	55.467	9.611
P18206	VCL	NQGIEEALK(1)NR	228	0.62081	41.218	4.288
P18206	VCL	SLGEISALTSK(1)LADLR	444	0.66305	114.63	2.193
P18859	ATP5J	ELDPIQK(1)LFVDK	41	1.0909	102.87	3.006
P19338	NCL	AAK(1)VVPVK	223	-0.68109	53.891	3.733
P20700	LMNB1	NQNSWGTGEDVK(1)VILK	528	0.4019	113.4	2.549
P22307	SCP2	MNPQSAFFQGK(1)LK	522	1.015	84.169	2.187
P23381	WARS	MLVSLK(1)MSYK	47	-0.40929	70.808	2.103
P23921	RRM1	STLDIVLANK(1)DR	128	1.823	91.62	3.031
P25205	MCM3	SK(1)DIFDQLAK	293	-0.56225	49.777	2.33
P25398	RPS12	AEEGIAAGGVMDVNTALQEVLK(1)TALIHDGLAR	23	0.34005	160.78	3.646
P27348	YWHAQ	EK(1)VESELR	85	0.36405	66.27	2.039
P27635	RPL10	GVPDAK(1)IR	30	-0.62329	93.195	2.196
P27635	RPL10	INK(1)MLSCAGADR	101	-0.82692	123.26	2.167
P27635	RPL10	SCGK(1)DGFHIR	82	-0.68216	59.265	3.266
P29373	CRABP2	PNFSGNWK(1)IIR	9	0.62668	100.69	2.047
P29401	TKT	VLDPFTIK(1)PLDR	538	0.34893	89.43	6.623
P29692	EEF1D	GVVQELQQAISK(1)LEAR	107	-0.30884	82.877	3.704
P30405	PPIF	TDWLDGK(1)HVVFGHVK	167	0.097589	66.246	2.182
P35221	CTNNA1	VVEDGILK(1)LR	163	-0.25756	57.785	2.74
P35250	RFC2	ALLGPALK(1)DAMLELNASNDR	99	0.24165	77.969	2.794
P35610	SOAT1	LTAEAEELK(1)PFFMK	62	0.54418	152.16	2.611
P35637	FUS	EFSGNPIK(1)VSFATR	365	1.1338	96.247	2.213
P35637	FUS	AAIDWFDGK(1)EFSGNPIK	357	-0.055844	111.22	3.715
P36873	PPP1CC	LWK(1)TFTDCFNCLPIAAIVDEK	150	-0.15539	61.537	3.058
P37198	NUP62	ELEDLLSPLEELVK(1)EQSGTIYLQHADEER	415	-1.1671	186.34	6.678
P37837	TALDO1	WLHNEDQMAVEK(1)LSDGIR	307	0.50945	110.82	2.155
P38159	RBMX	VEADRPGK(1)LFIGGLNTETNEK	9	0.24919	114.76	2.184
P38159	RBMX	IVEVLLMK(1)DR	41	1.2259	156.48	2.119
P38159	RBMX	LFIGGLNTETNEK(1)ALEAVFGK	22	0.51286	149.47	2.119
P38159	RBMX	DMNGK(1)SLDGK	72	0.0020474	68.536	2.604
P38159	RBMX	VEQATK(1)PSFESGR	86	0.063626	140.82	3.363
P39023	RPL3	QLEK(1)DFSSMK	148	-1.2235	68.107	2.422
P39656	DDOST	WVFK(1)EEGVLR	301	0.33696	65.719	2.242
P40222	TXLNA	DLQQQLVDAK(1)LQQAQEMLK	340	-0.22296	119.37	4.837
P40926	MDH2	ANTFVAELK(1)GLDPAR	185	0.17008	167.69	2.821
P42704	LRPPRC	IWDTLQK(1)LGAVYDVSHYNALLK	155	-0.22934	75.064	2.217
P42704	LRPPRC	LLMSEDYFTQAMEVK(1)AFAETHIK	1090	-0.99644	85.805	2.073
P42704	LRPPRC	SVLELIPELNEK(1)EEAYNSLMK	1317	1.4655	181.34	3.008
P43487	RANBP1	AWVWNTHADFADECPK(1)PELLAIR	134	-1.4942	40.086	2.417
P46779	RPL28	TVGVEPAADGK(1)GVVVVIK	58	0.51541	111.22	2.94
P47914	RPL29	GVDPK(1)FLR	38	-0.05507	122.13	4.28
P47914	RPL29	YESLK(1)GVDPK	33	-0.44491	53.567	2.209
P49321	NASP	EIEELK(1)ELLPEIR	643	0.46915	205.96	2.237
P49321	NASP	LLGLGQK(1)HLVMGDIPAAVNAFQEAASLLGK	52	0.21758	66.828	2.819
P50395	GDI2	IK(1)LYSESLAR	210	0.42648	91.549	2.3
P50991	CCT4	MIQDGK(1)GDVTITNDGATILK	65	0.11158	163.85	2.207
P51570	GALK1	SLETSLVPLSDPK(1)LAVLITNSNVR	217	-0.16129	75.539	2.071
P53396	ACLY	SAK(1)AISEQTGK	4	1.2871	131.12	2.002
P55084	HADHB	TPFLLSGTSYK(1)DLMPHDLAR	72	0.039304	108.13	3.943
P55209	NAP1L1	NVDLLSDMVQEHDEPILK(1)HLK	194	-0.50141	65.855	3.411
P55209	NAP1L1	VNALK(1)NLQVK	82	-0.30856	89.886	2.244
P57772	EEFSEC	TLENTK(1)FR	175	0.49359	71.692	3.189
P61158	ACTR3	LK(1)LSEELSGGR	348	2.7234	71.085	2.528
P61289	PSME3	VDQEVK(1)LK	12	0.41629	122.52	2.051
P61313	RPL15	PVHHGVNQLK(1)FAR	93	0.54147	174.4	2.156
P61981	YWHAG	YDDMAAAMK(1)NVTELNEPLSNEER	28	-0.6316	119.41	2.03
P61981	YWHAG	VFYLK(1)MK	125	0.41268	62.714	2.085
P62258	YWHAE	EAAENSLVAYK(1)AASDIAMTELPPTHPIR	153	0.70046	65.171	3.509
P62269	RPS18	QYK(1)IPDWFLNR	78	0.9278	43.68	3.499
P62318	SNRPD3	FLILPDMLK(1)NAPMLK	78	-0.14302	87.083	2.066
P62495	ETF1	NVEIWK(1)IK	16	-0.39196	60.436	2.786
P62701	RPS4X	LSNIFVIGK(1)GNKPWISLPR	230	0.37243	148.06	3.556
P62899	RPL31	IHGVGFK(1)K	39	-1.0781	90.777	3.241
P62899	RPL31	EYTINIHK(1)R	31	0.20879	107.69	2.858
P62937	PPIA	VSFELFADK(1)VPK	28	-0.02725	86.288	7.667
P62979	RPS27A	YYK(1)VDENGK	107	-0.22318	126.24	2.094
P68104	EEF1A1	EHALLAYTLGVK(1)QLIVGVNK	146	0.22272	168.05	2.458
P68104	EEF1A1	LPLQDVYK(1)IGGIGTVPVGR	255	-0.20794	145.88	11.744
P68363	TUBA1B	GHYTIGK(1)EIIDLVLDR	112	0.14732	108.63	2.408
P82970	HMGN5	EREDGK(1)EDEGGNEEEAGK	239	-0.56461	125.96	2.092
P83731	RPL24	VFQFLNAK(1)CESAFLSK	35	1.6367	106.79	2.584
P84077	ARF1	LK(1)LGEIVTTIPTIGFNVETVEYK	38	-0.084848	70.994	6.494
P84077	ARF1	DAVLLVFANK(1)QDLPNAMNAAEITDK	127	0.72107	70.449	3.053
P84077	ARF1	QDLPNAMNAAEITDK(1)LGLHSLR	142	-0.24165	116.45	6.789
Q00688	FKBP3	K(0.008)DIIK(0.992)FLQEHGSDSFLAEHK	27	0.19851	76.78	2.057
Q00688	FKBP3	GTESISK(1)VSEQVK	80	0.76524	81.278	2.115
Q00839	HNRNPU	VSELKEELK(1)K	21	-2.8952	141.08	2.13
Q01518	CAP1	ISK(1)EIGGDVQK	63	-0.38422	41.317	2.11
Q01813	PFKP	SFAGNLNTYK(1)R	395	-0.075651	78.548	3.947
Q07021	C1QBP	TLPK(1)MSGGWELELNGTEAK	104	-0.16307	189.84	2.593
Q07065	CKAP4	EINDMK(1)AK	270	-1.3275	76.478	2.041
Q08211	DHX9	GMTLVTPLQLLLFASK(1)K	1073	-3.2232	60.093	2.589
Q13206	DDX10	AYFNEK(1)MSILQK	555	-0.15778	65.408	2.001
Q13257	MAD2L1	TAK(1)DDSAPR	111	-0.18721	57.785	2.475
Q13435	SF3B2	IPQALEK(1)ILQLK	275	-0.51284	84.892	2.413
Q13523	PRPF4B	VAADVK(1)EYER	593	0.21386	51.286	2.061
Q13561	DCTN2	ESATEEK(1)LTPVLLAK	132	0.015416	78.69	2.037
Q14103	HNRNPD	IFVGGLSPDTPEEK(1)IR	197	0.59428	148.7	2.308
Q14103	HNRNPD	GFCFITFK(1)EEEPVK	231	0.063086	145.1	2.18
Q14141	SEPT6	DTDPDSKPFSLQETYEAK(1)R	327	-0.5162	74.955	2.038
Q14240	EIF4A2	YLSPK(1)WIK	175	-1.7055	52.786	2.243
Q15075	EEA1	QLLIQQK(1)LELQGK	1172	-1.0861	44.571	2.648
Q15075	EEA1	LQQQLTQAAQELAAEK(1)EK	1011	0.40389	102.84	2.023
Q15075	EEA1	IAVLQK(1)TELENK	989	0.75676	97.439	2.132
Q15185	PTGES3	LTFSCLGGSDNFK(1)HLNEIDLFHCIDPNDSK	48	-0.30791	56.048	2.399
Q16595	FXN	TK(1)LDLSSLAYSGK	197	-0.71996	92.65	2.247
Q5T8P6	RBM26	KQEILEK(1)HIETQK	747	-0.52669	103.14	2.047
Q6PKG0	LARP1	QEVENFK(1)K	710	-1.5288	71.692	2.902
Q71DI3	HIST2H3A	FQSSAVMALQEASEAYLVGLFEDTNLCAIHAK(1)R	116	-0.34225	159.89	2.809
Q86UP2	KTN1	LFK(1)SQIEQLK	974	0.068505	98.257	2.068
Q8IWL3	HSCB	EILTK(1)MR	217	-0.0090138	67.032	2.261
Q8NDZ2	SIMC1	K(1)EISLSEPAK	401	-0.23617	47.302	2.829
Q92841	DDX17	TIIFVETK(1)R	428	0.26297	89.886	2.306
Q96AY3	FKBP10	K(1)FDSSYDR	78	2.866	68.016	2.056
Q99426	TBCB	SLTIAEFK(1)CK	38	2.1578	74.841	2.336
Q99623	PHB2	IVQAEGEAEAAK(1)MLGEALSK	236	-0.37576	110.75	9.128
Q9BQG0	MYBBP1A	QEQDLLHK(1)TAR	874	-0.27843	62.694	2.452
Q9BVC6	TMEM109	ASGAQLEAK(1)VR	215	0.0508	119.74	2.64
Q9BWJ5	SF3B5	YTIHSQLEHLQSK(1)YIGTGHADTTK	17	-0.50066	111.97	2.241
Q9BXJ9	NAA15	LPLNFLSGEK(1)FK	305	-0.20429	98.105	4.058
Q9H583	HEATR1	ALLSK(1)AYDLLDK	1583	0.199	82.069	3.56
Q9H7D7	WDR26	MK(1)FLLLQQK	212	-0.2021	78.264	3.546
Q9HAV7	GRPEL1	FDPYEHEALFHTPVEGK(1)EPGTVALVSK	186	0.92169	81.763	2.03
Q9NQZ2	UTP3	LSVVDQK(1)LSSEIR	317	-0.1124	92.039	2.853
Q9NRZ9	HELLS	NFLDPK(1)ELMELLK	769	-0.55898	75.483	2.217
Q9NVU7	SDAD1	VLTQEDFQK(1)IR	558	-0.067189	123.79	2.192
Q9UQE7	SMC3	ESLK(1)AELGTDLLSQLSLEDQK	778	0.35564	75.064	2.119
Q9Y2W1	THRAP3	VTAYK(1)AVQEK	527	0.26059	92.866	2.243
Q9Y2W1	THRAP3	WEGLVYAPPGK(1)EK	481	0.019581	68.553	2.286
Q9Y3B8	REXO2	WYPEEYEFAPK(1)K	189	-0.12133	64.121	2.931
Q9Y3B9	RRP15	VSEEENLK(1)K	17	-1.285	94.309	2.196
Q9Y3F4	STRAP	TVDFTQDSNYLLTGGQDK(1)LLR	122	0.99794	60.325	3.358
Q9Y5B9	SUPT16H	NFIEK(1)VEALTK	786	-0.012928	96.604	2.793
Q9Y5J7	TIMM9	QFK(1)EFLGTYNK	15	0.38102	73.951	2.058

## Sheet: Down-regulated proteins
Protein accession	Gene name	Modified sequence	Position	Mass error [ppm]	Peptide Score	BspF/HA Ratio
A0AVT1	UBA6	TPK(1)TVFFESLER	295	0.52268	82.069	0.441
O14818	PSMA7	SVAK(1)LQDER	52	-0.42957	76.228	0.432
O14979	HNRNPDL	INASK(1)NQQDDGK	142	-0.91678	136.7	0.321
O43660	PLRG1	VEEVQK(1)HSVHTLVFR	7	2.7107	134.88	0.46
O60264	SMARCA5	EEQLK(1)IDEAESLNDEELEEKEK	819	0.54579	174.22	0.487
O60841	EIF5B	K(1)FEEETVK	275	1.3267	104.2	0.492
O75390	CS	DILADLIPK(1)EQAR	43	0.16009	122.52	0.249
O75400	PRPF40A	LAFNSLLEK(1)AEAR	727	-0.33825	137.81	0.455
O75947	ATP5H	VPVPEDK(1)YTAQVDAEEKEDVK	85	0.39598	185.61	0.413
O94826	TOMM70	AIDMFNK(1)AINLAK	570	0.67895	114.72	0.331
O95202	LETM1	LLWIDTK(1)IAAR	176	-0.56388	50.354	0.377
O95347	SMC2	SQSAFDLK(1)K	320	0.14718	51.872	0.467
O95831	AIFM1	ALGTEVIQLFPEK(1)GNMGK	337	-4.1548	93.768	0.494
P00558	PGK1	SLLGK(1)DVLFLK	91	-0.16193	67.385	0.254
P05141	SLC25A5	AFFK(1)GAWSNVLR	272	0.8013	119.74	0.425
P05387	RPLP2	YVASYLLAALGGNSSPSAK(1)DIK	21	0.20385	108.96	0.241
P05388	RPLP0	GNVGFVFTK(1)EDLTEIR	92	0.015962	153.23	0.463
P07900	HSP90AA1	EGLELPEDEEEK(1)K	558	0.20082	122.46	0.456
P07900	HSP90AA1	AEADKNDK(1)SVK	657	-0.094028	194.39	0.321
P07900	HSP90AA1	HSQFIGYPITLFVEK(1)ER	224	-0.026389	131.25	0.123
P07910	HNRNPC	ELTQIK(1)QK	204	0.064204	95.352	0.251
P08397	HMBS	ILDTALSK(1)IGEK	70	-0.30423	58.04	0.47
P08758	ANXA5	QEISAAFK(1)TLFGR	58	-0.76001	113.69	0.213
P09211	GSTP1	ALPGQLK(1)PFETLLSQNQGGK	128	-0.26925	92.217	0.194
P09651	HNRNPA1	GFAFVTFDDHDSVDK(1)IVIQK	161	0.095439	114.55	0.452
P09651	HNRNPA1	EDSQRPGAHLTVK(1)K	105	-0.58536	117.2	0.485
P09874	PARP1	DKDSK(1)LEK	233	-0.23718	166.14	0.365
P10809	HSPD1	TLNDELEIIEGMK(1)FDR	218	-0.25848	181.51	0.225
P11142	HSPA8	YKAEDEK(1)QR	531	0.32292	111.04	0.372
P11142	HSPA8	NSLESYAFNMK(1)ATVEDEK	550	-0.20571	218.64	0.333
P11387	TOP1	VMK(1)LSPK	248	0.11748	58.286	0.125
P11766	ADH5	AFELMHSGK(1)SIR	366	-0.21293	60.08	0.454
P11940	PABPC1	KEFSPFGTITSAK(1)VMMEGGR	324	0.4798	128.67	0.434
P12235	SLC25A4	AFFK(1)GAWSNVLR	272	0.8013	119.74	0.366
P12268	IMPDH2	GK(1)LPIVNEDDELVAIIAR	208	-0.82837	106.93	0.447
P12270	TPR	LEQAMK(1)EIQR	463	1.2954	108.7	0.432
P13010	XRCC5	IK(1)TLFPLIEAK	534	0.11397	68.676	0.286
P13861	PRKAR2A	MK(1)IVDVIGEK	272	-0.46851	42.425	0.484
P13995	MTHFD2	LAQQIK(1)QEVR	50	1.2627	71.03	0.388
P14314	PRKCSH	EAK(1)EQHQK	191	-0.7078	61.602	0.477
P15924	DSP	TTIHQLTMQK(1)EEDTSGYR	1384	0.35538	103.88	0.479
P16403	HIST1H1C	AVAASK(1)ER	52	0.59123	114.28	0.03
P16403	HIST1H1C	ASGPPVSELITK(1)AVAASK	46	0.50512	140.35	0.451
P16949	STMN1	MEANK(1)ENR	109	-0.33119	118.5	0.4
P18124	RPL7	NFAELK(1)IK	29	-0.096304	93.429	0.431
P18621	RPL17	NAESNAELK(1)GLDVDSLVIEHIQVNK	105	-0.41929	176.22	0.438
P19338	NCL	SQPSK(1)TLFVK	572	0.027011	46.844	0.499
P22392	NME2	NIIHGSDSVK(1)SAEK	124	1.911	124.2	0.486
P22392	NME2	ASEEHLK(1)QHYIDLK	49	0.040786	135.47	0.428
P23284	PPIB	VIFGLFGK(1)TVPK	67	-0.073538	60.157	0.345
P24534	EEF1B2	GFGDLK(1)SPAGLQVLNDYLADK	7	-0.98985	106.42	0.498
P24752	ACAT1	DGLTDVYNK(1)IHMGSCAENTAK	190	-0.27832	49.497	0.474
P24752	ACAT1	AAWEAGK(1)FGNEVIPVTVTVK	230	-0.25361	78.708	0.265
P26641	EEF1G	K(1)FAETQPK	220	-0.3755	111.06	0.386
P27797	CALR	DK(1)QDEEQR	360	-0.97723	136.75	0.427
P27824	CANX	AK(1)HHAISAK	127	-0.26614	77.533	0.478
P28838	LAP3	WAHLDIAGVMTNK(1)DEVPYLR	489	0.50484	138.66	0.392
P30046	DDT	SHSAHFFEFLTK(1)ELALGQDR	87	-0.5289	101.24	0.19
P30101	PDIA3	YGVSGYPTLK(1)IFR	104	-0.58893	108.01	0.412
P33992	MCM5	MK(1)LQPFATEADVEEALR	627	-0.46806	105.9	0.352
P35221	CTNNA1	HVNPVQALSEFK(1)AMDSI	901	-1.3776	71.601	0.365
P35241	RDX	AK(1)FFPEDVSEELIQEITQR	83	-0.81056	99.092	0.493
P35579	MYH9	NCAAYLK(1)LR	821	-0.87752	121.05	0.475
P36873	PPP1CC	IK(1)YPENFFLLR	113	0.073235	116.55	0.376
P38646	HSPA9	VEAVNMAEGIIHDTETK(1)MEEFK	595	-0.96016	159.89	0.312
P40938	RFC3	FMALYK(1)K	344	1.5796	62.714	0.495
P41223	BUD31	IHHQK(1)TR	56	-0.075098	102.71	0.277
P43487	RANBP1	FLNAENAQK(1)FK	150	0.25666	135.86	0.493
P46781	RPS9	LDQELK(1)LIGEYGLR	30	-0.60259	127.07	0.473
P47813	EIF1AX	LEAMCFDGVK(1)R	56	0.084983	105.46	0.474
P48643	CCT5	ISDSVLVDIK(1)DTEPLIQTAK	160	-0.26627	120.37	0.457
P50502	ST13	AIDLFTDAIK(1)LNPR	142	0.26316	143.25	0.224
P54577	YARS	NSVEVALNK(1)LLDPIR	319	-0.4056	154.46	0.187
P55072	VCP	LDQLIYIPLPDEK(1)SR	651	0.75749	109.16	0.393
P55084	HADHB	DFMYVSQDPK(1)DQLLLGPTYATPK	348	1.6266	46.818	0.48
P62249	RPS16	LLEPVLLLGK(1)ER	60	0.031883	143.42	0.312
P62269	RPS18	IAFAITAIK(1)GVGR	34	0.094755	50.897	0.399
P62841	RPS15	TFNQVEIK(1)PEMIGHYLGEFSITYKPVK	108	-0.10652	57.845	0.19
P62851	RPS25	AALQELLSK(1)GLIK	94	-0.29671	118.76	0.275
P68133	ACTA1	GILTLK(1)YPIEHGIITNWDDMEK	70	-0.54484	81.144	0.387
P68400	CSNK2A1	IAK(1)VLGTEDLYDYIDK	247	0.43344	97.235	0.493
P78371	CCT2	LALVTGGEIASTFDHPELVK(1)LGSCK	342	0.29415	159.98	0.375
P78527	PRKDC	ALK(1)LNSNEAR	3455	0.24077	81.771	0.3
P84090	ERH	MYEEHLK(1)R	41	0.3531	62.546	0.421
Q00839	HNRNPU	EK(1)PYFPIPEEYTFIQNVPLEDR	464	-0.37043	79.172	0.449
Q00839	HNRNPU	DEDYK(1)QR	614	0.67698	138.85	0.342
Q02880	TOP2B	LDK(1)DIVALMTR	254	-0.34401	86.288	0.374
Q04837	SSBP1	SGDSEVYQLGDVSQK(1)TTWHR	81	-0.27664	107.72	0.168
Q04837	SSBP1	DVAYQYVK(1)K	103	-2.2601	65.224	0.228
Q04837	SSBP1	IDYGEYMDK(1)NNVR	122	-2.6883	131.06	0.199
Q04837	SSBP1	IYLEGK(1)IDYGEYMDK	113	-0.35192	93.909	0.126
Q08211	DHX9	YGDGPRPPK(1)MAR	1163	0.38815	46.216	0.023
Q12931	TRAP1	SIFYVPDMK(1)PSMFDVSR	349	-0.6506	92.439	0.471
Q13123	IK	GLDFALLQK(1)VR	173	-0.6855	70.412	0.177
Q13185	CBX3	K(1)VEEAEPEEFVVEK	21	0.59331	109.07	0.144
Q13185	CBX3	WK(1)DSDEADLVLAK	143	-0.0035262	113.76	0.169
Q13185	CBX3	KVEEAEPEEFVVEK(1)VLDR	34	-0.76324	142.85	0.069
Q13185	CBX3	WKDSDEADLVLAK(1)EANMK	154	-0.54411	52.814	0.181
Q13185	CBX3	TTLQK(1)MGK	10	-0.50345	70.525	0.16
Q13185	CBX3	VVNGK(1)VEYFLK	44	0.69661	97.734	0.218
Q13439	GOLGA4	LSAK(1)EDSIHILNEEYETK	934	0.39211	46.356	0.49
Q13523	PRPF4B	TK(1)LDDLALLEDLEK	99	-0.80555	70.451	0.394
Q13541	EIF4EBP1	K(1)FLMECR	57	-2.6969	72.789	0.458
Q13765	NACA	NILFVITK(1)PDVYK	108	0.28688	76.728	0.222
Q14692	BMS1	ILALLDALSTVHSQK(1)MK	1221	-0.1905	69.485	0.215
Q14847	LASP1	TQDQISNIK(1)YHEEFEK	121	-0.083768	44.662	0.488
Q14980	NUMA1	AAK(1)LEILQQQLQVANEAR	616	0.42905	123.14	0.209
Q15041	ARL6IP1	AVGWWK(1)R	124	0.30551	106.76	0.091
Q15041	ARL6IP1	LFTLK(0.999)EEK(0.001)PK	130	-4.3714	73.841	0.141
Q15041	ARL6IP1	YIGMAK(1)R	188	-1.558	92.692	0.053
Q15041	ARL6IP1	IFGSNK(1)WTTEQQQR	96	-1.4271	139.86	0.101
Q15149	PLEC	SAEAELQSK(1)R	1718	-0.75267	87.568	0.46
Q15149	PLEC	GLK(1)LTVEEAVR	4121	-0.056212	42.031	0.374
Q15424	SAFB	VVGAK(1)VVTNAR	436	0.50334	46.068	0.333
Q15424	SAFB	NLFSK(1)YGK	428	0.92779	71.692	0.497
Q15424	SAFB	ESSTSEGADQK(1)MSSPEDDSDTKR	381	-0.15983	96.881	0.455
Q15424	SAFB	TELHGK(1)MISVEK	475	-0.74771	116.19	0.311
Q15424	SAFB	K(1)FDFDACNEVPPAPK	356	-0.52306	100.43	0.304
Q15424	SAFB	DDAYWPEAK(1)R	728	1.1496	72.434	0.495
Q15424	SAFB	ELVEGEMK(1)ELPEQLQEHAIEDK	172	-0.76203	95.344	0.445
Q16543	CDC37	LK(1)ELEVAEGGK	69	-0.7762	59.367	0.454
Q16718	NDUFA5	ILDVLEEIPK(1)NAAYR	40	0.088005	125.97	0.365
Q53GQ0	HSD17B12	GVFVQSVLPYFVATK(1)LAK	238	0.45203	40.432	0.354
Q58FF8	HSP90AB2P	HSQFLGYPITLYLEK(1)ER	141	1.3218	155.92	0.216
Q5VYK3	ECPAS	LATK(1)FVDK	690	0.59894	59.597	0.486
Q6PI48	DARS2	YILATLLK(1)EDVK	558	0.88108	72.29	0.154
Q86UP2	KTN1	GELTTLIHQLQEK(1)DK	337	-0.065119	101.53	0.391
Q86V81	ALYREF	ADK(1)MDMSLDDIIK	4	-0.076213	84.753	0.402
Q8IY81	FTSJ3	LTEVQDDK(1)EEEEEENPLLVPLEEK	502	0.50158	82.302	0.499
Q8IY81	FTSJ3	VAEAK(1)AR	746	1.0879	62.717	0.485
Q8IY81	FTSJ3	VDSK(1)FFDPK	209	0.21821	54.094	0.34
Q8IYB3	SRRM1	VNLEVIK(1)PWITK	49	0.30557	82.515	0.306
Q8N1F7	NUP93	LSPATENK(1)LR	370	-1.4205	47.844	0.462
Q92598	HSPH1	QAYVDK(1)LEELMK	691	-1.1325	70.563	0.188
Q92688	ANP32B	IFGGLDMLAEK(1)LPNLTHLNLSGNK	86	-1.2513	113.89	0.386
Q92733	PRCC	HQITYLIHQAK(1)ER	465	-0.36781	78.809	0.489
Q92841	DDX17	WDLSELPK(1)FEK	129	-0.64481	81.92	0.465
Q96GQ7	DDX27	SQFEILK(1)AQMFAER	706	-0.57379	90.498	0.345
Q96MF7	NSMCE2	IPDLK(1)LLVEK	101	-0.9991	73.435	0.342
Q96PK6	RBM14	ASYDDPYK(1)K	593	0.63657	54.066	0.401
Q96QC0	PPP1R10	VNVNK(1)IK	425	0.74457	69.093	0.416
Q96TA2	YME1L1	IK(1)FDQSVDPEIIAR	524	-0.78879	83.633	0.428
Q99848	EBNA1BP2	DQK(1)AVDPEDDFQR	94	0.38595	113.54	0.456
Q9BSH4	TACO1	GPK(1)DVER	73	-0.24436	69.905	0.196
Q9BVP2	GNL3	LVLILNK(1)SDLVPK	179	-0.10835	61.167	0.217
Q9BZZ5	API5	LAAQFIPK(1)FFK	51	-0.572	73.499	0.347
Q9H583	HEATR1	LQQNISWK(1)K	1634	1.373	76.1	0.342
Q9UNF0	PACSIN2	ASLMNDDFEK(1)IK	111	0.82523	45.28	0.429
Q9UNF1	MAGED2	LITDEFVK(1)QK	422	-0.71541	42.348	0.005
Q9Y237	PIN4	IMEAMEK(1)LK	57	0.12763	51.276	0.247
Q9Y265	RUVBL1	IEEVK(1)STTK	7	1.1185	58.699	0.486
Q9Y2Z0	SUGT1	LELLHPIIPEQSTFK(1)VLSTK	236	0.77826	131.54	0.343
Q9Y6V7	DDX49	FAALAK(1)FK	293	-0.0055155	77.058	0.382
	NOP56	IDCFSEVPTSVFGEK(1)LR

## Sheet: Modification distribution
Protein accession	Number of modification sites							Number of modification sites in a protein	Number of proteins
P12270	62							1 site	651
P35579	40							2 sites	294
P09874	38							3 sites	161
Q13813	37							4 sites	124
P08238	32							5 sites	70
P10809	31							6 sites	52
P42704	31							7 sites	48
P78527	29							8 sites	51
Q00839	28							9 sites	32
Q86UP2	28							10 sites	29
P14625	27							11 sites	19
P19338	26							12 sites	19
P35580	26							13 sites	14
P31948	25							14 sites	7
P0DMV9	24							15 sites	8
P11021	24							16 sites	5
P11142	24							17 sites	7
P11388	24							18 sites	5
Q01082	24							19 sites	3
Q9NR30	24							20 sites	5
P38646	23							21 sites	1
Q00610	23							22 sites	3
Q14980	23							23 sites	3
P07237	22							24 sites	6
P07900	22							25 sites	1
P13639	22							26 sites	2
P30101	21							27 sites	1
P05455	20							28 sites	2
P06733	20							29 sites	1
P11387	20							31 sites	2
P13667	20							32 sites	1
P20700	20							37 sites	1
P00558	19							38 sites	1
P12956	19							40 sites	1
P61247	19							62 sites	1
P27824	18								1631
P36578	18
P40939	18
P48643	18
Q15233	18
O76021	17
P08670	17
P23246	17
P34932	17
P52272	17
Q02790	17
Q16891	17
O60264	16
O95202	16
P39023	16
P43243	16
Q6P2Q9	16
P06748	15
P07910	15
P08133	15
P26641	15
P54577	15
P55072	15
Q03252	15
Q12906	15
P14618	14
P17480	14
P25705	14
P51572	14
Q14103	14
Q9UQE7	14
Q9Y5B9	14
O00567	13
O43390	13
P02545	13
P04406	13
P27797	13
P43487	13
P49321	13
P60174	13
P78371	13
Q02878	13
Q07065	13
Q99729	13
Q9HAV7	13
Q9Y2X3	13
O43852	12
O75643	12
P04843	12
P05141	12
P09429	12
P11586	12
P13010	12
P16403	12
P26038	12
P34897	12
P40227	12
P40926	12
P46777	12
P50991	12
P63104	12
P68104	12
Q08211	12
Q14683	12
Q96AG4	12
O14979	11
P00338	11
P06576	11
P07195	11
P07355	11
P16949	11
P17844	11
P18124	11
P18206	11
P23396	11
P23528	11
P50990	11
P57053	11
P68363	11
Q00059	11
Q08945	11
Q9NYF8	11
Q9P2E9	11
Q9Y4L1	11
O75475	10
O94826	10
P04181	10
P07814	10
P11940	10
P12277	10
P15880	10
P23284	10
P26599	10
P27348	10
P36776	10
P37837	10
P46781	10
P49327	10
P49411	10
P49792	10
P53396	10
P62258	10
P62826	10
P62979	10
Q14152	10
Q14974	10
Q15075	10
Q15181	10
Q8IY81	10
Q8NC51	10
Q9BZE4	10
Q9Y2W1	10
Q9Y383	10
O14776	9
O43615	9
O43707	9
O75400	9
O75947	9
P00918	9
P04075	9
P06744	9
P09622	9
P12268	9
P22234	9
P29401	9
P38159	9
P39019	9
P49368	9
P61978	9
P62424	9
P62701	9
P62750	9
P62937	9
P67936	9
P84098	9
Q04637	9
Q12931	9
Q13185	9
Q14789	9
Q15149	9
Q15424	9
Q92841	9
Q99832	9
Q9BXP5	9
Q9NZI8	9
O00541	8
O75367	8
O75937	8
P00441	8
P05023	8
P05388	8
P06737	8
P06753	8
P08195	8
P14314	8
P14866	8
P17987	8
P18669	8
P21796	8
P22102	8
P22392	8
P36873	8
P38919	8
P40429	8
P46940	8
P48047	8
P50395	8
P50914	8
P51991	8
P52597	8
P61254	8
P62913	8
P63261	8
Q00325	8
Q00688	8
Q01105	8
Q02543	8
Q06830	8
Q07666	8
Q13435	8
Q13838	8
Q14566	8
Q14692	8
Q14697	8
Q14739	8
Q15084	8
Q15691	8
Q7KZF4	8
Q8N1F7	8
Q99623	8
Q9BQG0	8
Q9H307	8
Q9HB71	8
Q9UQ80	8
Q9Y266	8
Q9Y277	8
O00566	7
O15042	7
O43175	7
O60506	7
O75390	7
O75533	7
P00367	7
P07108	7
P08865	7
P09651	7
P12532	7
P13073	7
P18621	7
P22087	7
P22314	7
P22626	7
P24752	7
P30040	7
P30041	7
P30405	7
P33176	7
P45880	7
P46060	7
P54819	7
P54886	7
P60842	7
P61353	7
P61604	7
P61981	7
P62081	7
P62277	7
P62280	7
P62906	7
P78347	7
P80303	7
Q04760	7
Q12874	7
Q13151	7
Q15029	7
Q16543	7
Q8WUM4	7
Q8WYA6	7
Q92598	7
Q99848	7
Q9NTJ3	7
Q9NZ01	7
Q9Y265	7
Q9Y3F4	7
O00571	6
O60841	6
O94905	6
P00505	6
P07437	6
P07737	6
P08559	6
P08708	6
P10599	6
P13797	6
P18077	6
P19367	6
P20042	6
P25398	6
P27635	6
P31040	6
P31943	6
P31946	6
P35659	6
P40925	6
P41250	6
P41252	6
P49736	6
P49755	6
P49756	6
P50454	6
P50502	6
P51858	6
P52565	6
P52907	6
P55209	6
P62753	6
P62820	6
P62851	6
P62888	6
P63241	6
P78417	6
P82970	6
Q02880	6
Q07020	6
Q14839	6
Q14978	6
Q15185	6
Q92878	6
Q9BVI4	6
Q9BVP2	6
Q9BZZ5	6
Q9H583	6
Q9NVI7	6
Q9NVP1	6
Q9UKV3	6
Q9Y224	6
O00264	5
O14980	5
O15347	5
O43143	5
O43719	5
O60763	5
O60925	5
O75347	5
O75683	5
O95232	5
O95347	5
P05091	5
P05387	5
P08758	5
P09012	5
P09661	5
P09960	5
P0DP25	5
P13804	5
P15311	5
P15924	5
P22695	5
P23921	5
P24534	5
P24539	5
P26639	5
P27816	5
P30533	5
P33991	5
P33992	5
P33993	5
P35232	5
P40222	5
P42167	5
P42766	5
P45973	5
P47897	5
P49458	5
P50213	5
P52815	5
P53007	5
P55084	5
P55145	5
P61289	5
P62266	5
P62805	5
P62899	5
P63244	5
P83731	5
P84090	5
P99999	5
Q01844	5
Q07955	5
Q13547	5
Q13561	5
Q14690	5
Q15293	5
Q15397	5
Q15717	5
Q5QNW6	5
Q71DI3	5
Q7L1Q6	5
Q86VP6	5
Q8WXF1	5
Q96HS1	5
Q9NX63	5
Q9Y230	5
Q9Y3T9	5
Q9Y4W6	5
Q9Y617	5
O00231	4
O00410	4
O00767	4
O14561	4
O14818	4
O43491	4
O43809	4
O75531	4
O95831	4
P02786	4
P04080	4
P04844	4
P07954	4
P08243	4
P08579	4
P08621	4
P09496	4
P0DN79	4
P10155	4
P10768	4
P11177	4
P12004	4
P12236	4
P12814	4
P14927	4
P16615	4
P18859	4
P21912	4
P23526	4
P26368	4
P26373	4
P30048	4
P30050	4
P31153	4
P31689	4
P32119	4
P36542	4
P39748	4
P46776	4
P46778	4
P46779	4
P46782	4
P46783	4
P47813	4
P48735	4
P49207	4
P49750	4
P52209	4
P53621	4
P53999	4
P54136	4
P54727	4
P60891	4
P60903	4
P61221	4
P61956	4
P62241	4
P62244	4
P62249	4
P62269	4
P62829	4
P62847	4
P62917	4
P63010	4
P63173	4
P63220	4
P78316	4
P82650	4
P82673	4
P82979	4
P83916	4
Q04837	4
Q10713	4
Q13011	4
Q13242	4
Q13263	4
Q13428	4
Q13442	4
Q13642	4
Q13765	4
Q13895	4
Q14141	4
Q14204	4
Q14320	4
Q15019	4
Q15041	4
Q15287	4
Q15393	4
Q15459	4
Q15843	4
Q16531	4
Q16718	4
Q16836	4
Q2TAY7	4
Q5JRA6	4
Q6NUK1	4
Q6PKG0	4
Q7L0Y3	4
Q8NBS9	4
Q8TDD1	4
Q8WTT2	4
Q92499	4
Q92688	4
Q92945	4
Q96A26	4
Q96A49	4
Q96GQ7	4
Q96TA2	4
Q99497	4
Q99584	4
Q9BT78	4
Q9BTV4	4
Q9BVJ6	4
Q9BVL2	4
Q9BXJ9	4
Q9H0A0	4
Q9H0D6	4
Q9NR31	4
Q9NU22	4
Q9UII2	4
Q9UKM9	4
Q9UQ35	4
Q9Y3B9	4
Q9Y490	4
O14737	3
O43264	3
O43324	3
O43660	3
O43837	3
O60610	3
O60869	3
O75131	3
O75477	3
O75694	3
O75844	3
O94906	3
O94925	3
O95292	3
P04179	3
P05198	3
P06493	3
P07099	3
P07305	3
P09493	3
P09936	3
P0DN76	3
P10412	3
P11310	3
P11766	3
P12081	3
P12235	3
P13674	3
P13693	3
P13861	3
P13995	3
P14868	3
P15531	3
P16989	3
P17612	3
P17980	3
P18754	3
P20290	3
P22307	3
P23381	3
P23588	3
P23786	3
P25685	3
P25789	3
P26583	3
P27694	3
P28838	3
P29692	3
P30086	3
P30520	3
P32969	3
P35221	3
P35268	3
P35610	3
P35637	3
P38117	3
P39656	3
P40938	3
P41208	3
P42285	3
P47756	3
P47914	3
P49189	3
P49588	3
P50570	3
P50995	3
P51149	3
P51531	3
P51665	3
P52306	3
P53041	3
P55265	3
P55884	3
P60228	3
P60660	3
P60866	3
P61088	3
P61313	3
P61326	3
P61927	3
P62263	3
P62857	3
P63000	3
P63165	3
P67809	3
P68400	3
P78406	3
P83881	3
P84077	3
Q01518	3
Q01813	3
Q02750	3
Q02978	3
Q05519	3
Q09666	3
Q12905	3
Q13084	3
Q13098	3
Q13123	3
Q13206	3
Q13310	3
Q13439	3
Q13523	3
Q13573	3
Q14008	3
Q14254	3
Q14444	3
Q14684	3
Q15046	3
Q15370	3
Q15631	3
Q16181	3
Q1KMD3	3
Q4VCS5	3
Q53GQ0	3
Q58FF6	3
Q5JRX3	3
Q5JTH9	3
Q5T3I0	3
Q5T8P6	3
Q6PI48	3
Q86U42	3
Q86V81	3
Q8IVF6	3
Q8IX12	3
Q8IYB3	3
Q8NI36	3
Q8WVM8	3
Q93077	3
Q969G3	3
Q96BR5	3
Q96ER9	3
Q96PK6	3
Q96RP9	3
Q99459	3
Q99615	3
Q99757	3
Q9BPX3	3
Q9BQ61	3
Q9BS26	3
Q9BTT0	3
Q9GZR7	3
Q9H9B4	3
Q9NPA8	3
Q9NQ55	3
Q9NRZ9	3
Q9NTK5	3
Q9NUQ3	3
Q9NX58	3
Q9NYK5	3
Q9P2J5	3
Q9UHD8	3
Q9UHV9	3
Q9UHX1	3
Q9UMS4	3
Q9UNH7	3
Q9UNX4	3
Q9Y262	3
Q9Y3A2	3
Q9Y3C1	3
Q9Y3I0	3
O00232	2
O00299	2
O00461	2
O00469	2
O00483	2
O14579	2
O14929	2
O14964	2
O15117	2
O15144	2
O15212	2
O15371	2
O43242	2
O43583	2
O43674	2
O60684	2
O60749	2
O60884	2
O75150	2
O75369	2
O75380	2
O75691	2
O75792	2
O76094	2
O95139	2
O95197	2
O95218	2
O95433	2
P00387	2
P06454	2
P06899	2
P07741	2
P07942	2
P08574	2
P09543	2
P0DJ07	2
P14406	2
P14854	2
P15170	2
P16152	2
P17812	2
P20073	2
P20618	2
P20674	2
P23193	2
P25205	2
P25440	2
P25788	2
P26440	2
P26640	2
P27708	2
P28288	2
P28331	2
P28482	2
P30049	2
P30153	2
P30419	2
P30519	2
P30566	2
P30837	2
P31942	2
P32322	2
P35241	2
P35250	2
P35613	2
P35658	2
P35998	2
P36543	2
P36551	2
P37198	2
P37802	2
P39687	2
P40937	2
P41091	2
P41227	2
P42224	2
P42677	2
P43490	2
P46013	2
P46977	2
P47985	2
P48739	2
P49591	2
P49721	2
P49773	2
P49821	2
P49915	2
P50402	2
P51116	2
P51659	2
P51970	2
P52948	2
P53365	2
P53367	2
P53680	2
P54709	2
P55010	2
P55060	2
P55786	2
P56182	2
P58876	2
P60953	2
P61009	2
P61011	2
P61106	2
P61160	2
P61513	2
P61758	2
P62195	2
P62306	2
P62314	2
P62316	2
P62318	2
P62333	2
P62495	2
P62834	2
P62841	2
P62854	2
P62910	2
P62993	2
P63162	2
P63279	2
P68371	2
P78344	2
P82933	2
Q00341	2
Q01469	2
Q01780	2
Q03701	2
Q04917	2
Q06787	2
Q07021	2
Q08378	2
Q08J23	2
Q12769	2
Q12996	2
Q13148	2
Q13162	2
Q13217	2
Q13243	2
Q13347	2
Q13363	2
Q13405	2
Q13619	2
Q13823	2
Q13948	2
Q14108	2
Q14137	2
Q14151	2
Q14203	2
Q14318	2
Q14696	2
Q14BN4	2
Q15005	2
Q15007	2
Q15050	2
Q15070	2
Q15155	2
Q15363	2
Q15366	2
Q15758	2
Q15836	2
Q16629	2
Q16637	2
Q16720	2
Q53EZ4	2
Q53H12	2
Q58FF8	2
Q5BKZ1	2
Q5T7B8	2
Q5VTR2	2
Q5VWG9	2
Q6UB35	2
Q6YN16	2
Q6ZRS2	2
Q7L2H7	2
Q7RTV0	2
Q7Z3B4	2
Q7Z4V5	2
Q7Z7H5	2
Q86V48	2
Q8IWJ2	2
Q8IWX8	2
Q8IXB1	2
Q8IZL8	2
Q8N163	2
Q8N183	2
Q8N257	2
Q8N4H5	2
Q8N4V1	2
Q8NE71	2
Q8NEY8	2
Q8TCS8	2
Q8WUM0	2
Q92665	2
Q92820	2
Q969H8	2
Q969X6	2
Q96AE4	2
Q96AY3	2
Q96C01	2
Q96C36	2
Q96CS3	2
Q96CT7	2
Q96CW1	2
Q96E11	2
Q96E29	2
Q96HE7	2
Q96HY6	2
Q96I24	2
Q96I25	2
Q96J01	2
Q96MF7	2
Q96RT6	2
Q96ST3	2
Q99417	2
Q99471	2
Q99613	2
Q99733	2
Q99798	2
Q99873	2
Q99880	2
Q99961	2
Q9BQ04	2
Q9BQ69	2
Q9BVK6	2
Q9BYG3	2
Q9C005	2
Q9GZT3	2
Q9GZZ1	2
Q9H0S4	2
Q9H2U2	2
Q9H2W6	2
Q9H3K6	2
Q9H3N1	2
Q9H7B2	2
Q9H8H0	2
Q9NQ48	2
Q9NQG5	2
Q9NQP4	2
Q9NQZ2	2
Q9NR28	2
Q9NR45	2
Q9NRR5	2
Q9NRX2	2
Q9NSD9	2
Q9NSE4	2
Q9NTZ6	2
Q9NUJ1	2
Q9NUU7	2
Q9NV31	2
Q9NVJ2	2
Q9NW13	2
Q9NWB6	2
Q9NY12	2
Q9NY93	2
Q9NYH9	2
Q9NZ45	2
Q9P0L0	2
Q9UBU9	2
Q9UGP8	2
Q9UHA3	2
Q9UHD9	2
Q9UHI6	2
Q9UJS0	2
Q9UJZ1	2
Q9UKD2	2
Q9UKG1	2
Q9UKK9	2
Q9UKL0	2
Q9UKY7	2
Q9ULX6	2
Q9UMX5	2
Q9UMY1	2
Q9UN86	2
Q9UNL2	2
Q9UNM6	2
Q9UNP9	2
Q9UNX3	2
Q9UNZ5	2
Q9Y221	2
Q9Y2R4	2
Q9Y2R5	2
Q9Y2Z0	2
Q9Y3A4	2
Q9Y3B4	2
Q9Y3B7	2
Q9Y3D9	2
Q9Y3U8	2
Q9Y3Y2	2
Q9Y5S9	2
Q9Y6A9	2
Q9Y6E2	2
Q9Y6M9	2
A0A096LP55	1
A0AVT1	1
A4FU69	1
A5YKK6	1
A6NHQ2	1
A6NNT2	1
B4DS77	1
L0R6Q1	1
O00116	1
O00151	1
O00186	1
O00193	1
O00217	1
O00330	1
O00422	1
O00425	1
O00560	1
O00584	1
O00635	1
O00762	1
O14578	1
O14681	1
O14735	1
O14904	1
O14949	1
O15020	1
O15121	1
O15173	1
O15320	1
O15372	1
O15381	1
O15382	1
O15391	1
O15511	1
O15541	1
O43169	1
O43181	1
O43290	1
O43395	1
O43399	1
O43447	1
O43592	1
O43657	1
O43665	1
O43670	1
O43678	1
O43765	1
O43776	1
O43795	1
O43818	1
O43823	1
O43865	1
O43920	1
O60287	1
O60313	1
O60488	1
O60493	1
O60664	1
O60832	1
O60885	1
O75116	1
O75306	1
O75323	1
O75368	1
O75438	1
O75439	1
O75489	1
O75600	1
O75787	1
O75821	1
O75822	1
O75832	1
O75915	1
O75934	1
O75964	1
O76003	1
O94788	1
O94808	1
O94832	1
O94874	1
O95167	1
O95298	1
O95299	1
O95478	1
O95563	1
O95816	1
O95817	1
O96008	1
P00390	1
P00491	1
P00492	1
P04637	1
P05556	1
P06746	1
P06865	1
P07197	1
P07339	1
P08047	1
P08173	1
P08237	1
P08397	1
P08754	1
P09211	1
P09234	1
P09497	1
P09525	1
P09669	1
P09972	1
P0C7M7	1
P0C7V7	1
P0CB48	1
P10316	1
P10606	1
P11171	1
P11172	1
P11233	1
P11279	1
P11413	1
P11908	1
P13489	1
P13987	1
P14174	1
P14209	1
P15121	1
P15586	1
P15954	1
P16104	1
P16278	1
P18031	1
P18085	1
P18583	1
P18887	1
P19784	1
P20339	1
P20929	1
P21333	1
P21964	1
P23368	1
P23634	1
P23919	1
P24311	1
P24928	1
P25208	1
P26196	1
P27144	1
P27695	1
P28066	1
P28161	1
P29373	1
P30044	1
P30046	1
P30084	1
P30622	1
P30876	1
P31930	1
P31939	1
P33316	1
P34949	1
P35244	1
P35249	1
P36957	1
P37108	1
P38432	1
P39210	1
P39900	1
P40424	1
P40425	1
P41223	1
P41567	1
P42025	1
P42126	1
P42696	1
P43034	1
P43246	1
P43304	1
P43686	1
P43897	1
P46087	1
P46939	1
P48426	1
P48556	1
P48651	1
P49006	1
P49257	1
P49419	1
P50579	1
P51114	1
P51151	1
P51153	1
P51398	1
P51570	1
P51571	1
P51648	1
P51649	1
P52292	1
P52789	1
P52888	1
P53618	1
P53701	1
P53804	1
P54578	1
P54851	1
P54920	1
P55081	1
P55735	1
P55769	1
P56134	1
P56192	1
P56211	1
P56381	1
P56556	1
P57740	1
P57772	1
P60900	1
P60981	1
P60983	1
P61006	1
P61026	1
P61077	1
P61081	1
P61086	1
P61158	1
P61224	1
P61421	1
P61619	1
P61916	1
P61970	1
P62304	1
P62312	1
P62633	1
P62891	1
P62942	1
P62987	1
P63167	1
P63208	1
P67775	1
P68036	1
P68133	1
P68431	1
P78318	1
P78383	1
P82675	1
P82912	1
P82914	1
P82930	1
P84103	1
P84157	1
P84243	1
Q00765	1
Q01085	1
Q01130	1
Q01650	1
Q02252	1
Q02809	1
Q02818	1
Q02952	1
Q03169	1
Q04323	1
Q06203	1
Q06265	1
Q06323	1
Q07866	1
Q08170	1
Q08379	1
Q09028	1
Q09161	1
Q0IIM8	1
Q10471	1
Q12788	1
Q12789	1
Q12824	1
Q12872	1
Q12904	1
Q12907	1
Q12972	1
Q12981	1
Q13126	1
Q13158	1
Q13200	1
Q13247	1
Q13257	1
Q13423	1
Q13451	1
Q13541	1
Q13564	1
Q13576	1
Q13595	1
Q13596	1
Q13601	1
Q13616	1
Q13724	1
Q13867	1
Q13901	1
Q14019	1
Q14165	1
Q14197	1
Q14240	1
Q14247	1
Q14257	1
Q14498	1
Q14562	1
Q14807	1
Q14847	1
Q14953	1
Q14CM0	1
Q15008	1
Q15056	1
Q15061	1
Q15120	1
Q15125	1
Q15154	1
Q15269	1
Q15276	1
Q15365	1
Q15388	1
Q15392	1
Q15417	1
Q15435	1
Q15528	1
Q15582	1
Q15642	1
Q15738	1
Q15785	1
Q15819	1
Q16186	1
Q16204	1
Q16576	1
Q16589	1
Q16595	1
Q16630	1
Q16643	1
Q16698	1
Q16787	1
Q2TBE0	1
Q3LXA3	1
Q3MHD2	1
Q3SXM5	1
Q3ZCQ8	1
Q4L235	1
Q4VC31	1
Q53F19	1
Q53GS9	1
Q5EBM4	1
Q5JTV8	1
Q5SRE5	1
Q5SSJ5	1
Q5T9A4	1
Q5VYK3	1
Q68DK7	1
Q68E01	1
Q6DKI1	1
Q6IBS0	1
Q6NUQ4	1
Q6NY19	1
Q6PD62	1
Q6QNY1	1
Q6STE5	1
Q70UQ0	1
Q71UI9	1
Q7L014	1
Q7L2E3	1
Q7L7L0	1
Q7L8L6	1
Q7LBR1	1
Q7Z2T5	1
Q7Z2W4	1
Q7Z2W9	1
Q7Z614	1
Q7Z7K0	1
Q86SX6	1
Q86WA6	1
Q86WX3	1
Q86X55	1
Q86XX4	1
Q8IWL3	1
Q8IWS0	1
Q8IX01	1
Q8IXM3	1
Q8IYI6	1
Q8IYK4	1
Q8N129	1
Q8N1G4	1
Q8N264	1
Q8N3U4	1
Q8N573	1
Q8N5K1	1
Q8N5N7	1
Q8N766	1
Q8N8S7	1
Q8N999	1
Q8N9T8	1
Q8NAV2	1
Q8NBJ5	1
Q8NCW5	1
Q8NDD1	1
Q8NDH2	1
Q8NDZ2	1
Q8NE86	1
Q8NFH3	1
Q8NFH4	1
Q8NHQ9	1
Q8NI27	1
Q8TAT6	1
Q8TAV0	1
Q8TD16	1
Q8TDN6	1
Q8TE67	1
Q8TED0	1
Q8WV22	1
Q8WVX9	1
Q8WWC4	1
Q8WWF6	1
Q8WWM7	1
Q8WWY3	1
Q8WXA9	1
Q8WXI9	1
Q8WXX5	1
Q8WYQ3	1
Q8WYR1	1
Q8WZ42	1
Q92522	1
Q92552	1
Q92575	1
Q92599	1
Q92616	1
Q92621	1
Q92667	1
Q92733	1
Q92734	1
Q92796	1
Q92804	1
Q92879	1
Q92900	1
Q92922	1
Q92947	1
Q92973	1
Q93009	1
Q93045	1
Q93050	1
Q969Q0	1
Q969Q4	1
Q969S9	1
Q969Z0	1
Q96A33	1
Q96C19	1
Q96C90	1
Q96E39	1
Q96E52	1
Q96EC8	1
Q96EE3	1
Q96EK5	1
Q96EL3	1
Q96EP5	1
Q96EY4	1
Q96EY7	1
Q96FW1	1
Q96GC5	1
Q96GC9	1
Q96I99	1
Q96IX5	1
Q96IZ7	1
Q96JB5	1
Q96K83	1
Q96KR1	1
Q96MG7	1
Q96ND0	1
Q96P47	1
Q96PU8	1
Q96PZ0	1
Q96QC0	1
Q96QK1	1
Q96RV3	1
Q96SB8	1
Q96T88	1
Q99426	1
Q99436	1
Q99460	1
Q99547	1
Q99614	1
Q99700	1
Q99714	1
Q99808	1
Q99878	1
Q99996	1
Q9BPW8	1
Q9BPX5	1
Q9BQ39	1
Q9BQ75	1
Q9BQP7	1
Q9BRJ2	1
Q9BSC4	1
Q9BSH4	1
Q9BSJ8	1
Q9BT22	1
Q9BTC8	1
Q9BTE7	1
Q9BUJ2	1
Q9BUL8	1
Q9BUQ8	1
Q9BVC6	1
Q9BVT8	1
Q9BW27	1
Q9BW72	1
Q9BWD1	1
Q9BWJ5	1
Q9BWT1	1
Q9BXW7	1
Q9BXY0	1
Q9BY43	1
Q9BYC9	1
Q9BYD6	1
Q9BYN8	1
Q9BZF9	1
Q9BZI7	1
Q9BZV3	1
Q9C0C9	1
Q9C0D9	1
Q9GZN8	1
Q9GZQ3	1
Q9GZR2	1
Q9H0C8	1
Q9H0H5	1
Q9H0U4	1
Q9H2H8	1
Q9H2J4	1
Q9H2K0	1
Q9H3G5	1
Q9H3H5	1
Q9H3K2	1
Q9H3U1	1
Q9H3Z4	1
Q9H490	1
Q9H4A4	1
Q9H501	1
Q9H6E4	1
Q9H6F5	1
Q9H6H4	1
Q9H773	1
Q9H7D7	1
Q9H8Y8	1
Q9H993	1
Q9H9J2	1
Q9HBL7	1
Q9HBT7	1
Q9HC07	1
Q9HC38	1
Q9HCC0	1
Q9HCU5	1
Q9HD33	1
Q9HDC9	1
Q9NP72	1
Q9NP78	1
Q9NPE3	1
Q9NPL8	1
Q9NRF9	1
Q9NRG0	1
Q9NRN7	1
Q9NRX1	1
Q9NSI2	1
Q9NTI5	1
Q9NTJ5	1
Q9NUQ8	1
Q9NUQ9	1
Q9NVA2	1
Q9NVI1	1
Q9NVU0	1
Q9NVU7	1
Q9NVV4	1
Q9NW64	1
Q9NWU2	1
Q9NX20	1
Q9NX24	1
Q9NXE4	1
Q9NXF1	1
Q9NY27	1
Q9NY61	1
Q9NYB0	1
Q9P032	1
Q9P035	1
Q9P0J0	1
Q9P0M6	1
Q9P0M9	1
Q9P0S3	1
Q9P2E3	1
Q9P2I0	1
Q9P2N5	1
Q9UBB4	1
Q9UBS4	1
Q9UBU8	1
Q9UBX3	1
Q9UDR5	1
Q9UG63	1
Q9UGM6	1
Q9UGY1	1
Q9UHB9	1
Q9UHD1	1
Q9UHG3	1
Q9UHQ4	1
Q9UIG0	1
Q9UIL1	1
Q9UJY5	1
Q9UK45	1
Q9UK76	1
Q9UKM7	1
Q9UKX7	1
Q9ULV4	1
Q9ULX3	1
Q9UMS0	1
Q9UMX0	1
Q9UMZ2	1
Q9UMZ3	1
Q9UN37	1
Q9UNF0	1
Q9UNF1	1
Q9UPW6	1
Q9Y237	1
Q9Y248	1
Q9Y295	1
Q9Y2Q3	1
Q9Y2Q9	1
Q9Y2R0	1
Q9Y2W2	1
Q9Y2W3	1
Q9Y2Z4	1
Q9Y324	1
Q9Y376	1
Q9Y394	1
Q9Y3B8	1
Q9Y3C6	1
Q9Y3C8	1
Q9Y3E1	1
Q9Y3L5	1
Q9Y450	1
Q9Y4E8	1
Q9Y4W2	1
Q9Y4Y9	1
Q9Y4Z0	1
Q9Y570	1
Q9Y5J1	1
Q9Y5J7	1
Q9Y5M8	1
Q9Y5U8	1
Q9Y5W3	1
Q9Y619	1
Q9Y676	1
Q9Y680	1
Q9Y6C9	1
Q9Y6D9	1
Q9Y6G9	1
Q9Y6V7	1
Q9Y6Y8	1
	6245
