# Supplementary material for: Global Lysine Crotonylation Alterations of Host Cell Proteins Caused by Brucella Effector BspF
Source: Front Cell Infect Microbiol. 2021 Jan 8;10:603457. doi: 10.3389/fcimb.2020.603457 (PMC7821425; doi:10.3389/fcimb.2020.603457)
Supplement: Supplementary Table 3 — Functional classification of differential modification sites correspond to protein, including Biological Process (BP), Cellular Component (CC), Molecular Function (MF) and KEGG pathway (pathway). [file Table_3.xlsx]

## Sheet: Up-BP
GO Terms	Type	Mapping	Background	All mapping	All background	Fold enrichment	Fisher' exact Test P value	-log10(p value)	Protein IDs
mRNA stabilization	biological_process	7	14	137	1572	5.74	0.000631295	3.2	O60506 Q08211 Q00839 Q9Y2W1 Q14103 P11940 Q6PKG0
RNA stabilization	biological_process	7	15	137	1572	5.35	0.000977975	3.01	O60506 Q08211 Q00839 Q9Y2W1 Q14103 P11940 Q6PKG0
carbohydrate biosynthetic process	biological_process	9	26	137	1572	3.97	0.00104527	2.98	P04075 O14561 P40926 P62979 P04406 P29401 P06733 P00505 P37837
single-organism carbohydrate metabolic process	biological_process	13	52	137	1572	2.87	0.00108683	2.96	P51570 P04075 O14561 P40926 P62979 P04406 P29401 P06733 P00505 Q01813 P37837 P14618 P36873
positive regulation of cellular biosynthetic process	biological_process	26	172	137	1572	1.73	0.00457686	2.34	P37198 Q9BXJ9 P35250 Q01518 P82970 Q9Y5B9 P38159 Q14103 P35610 P12956 P11940 P17987 P13639 O60885 Q9H583 P50991 P62979 P19338 Q9Y2W1 Q07021 P08238 Q92841 Q15185 Q6PKG0 P11021 P62701
circadian rhythm	biological_process	6	14	137	1572	4.92	0.00475441	2.32	Q00839 Q9Y2W1 Q14103 Q9BQG0 P11387 P36873
glycolytic process through fructose-6-phosphate	biological_process	6	14	137	1572	4.92	0.00475441	2.32	P51570 P04075 P06733 Q01813 P04406 P14618
glycolytic process through glucose-6-phosphate	biological_process	6	14	137	1572	4.92	0.00475441	2.32	P51570 P04075 P06733 Q01813 P04406 P14618
positive regulation of biosynthetic process	biological_process	26	173	137	1572	1.72	0.00495662	2.3	P37198 Q9BXJ9 P35250 Q01518 P82970 Q9Y5B9 P38159 Q14103 P35610 P12956 P11940 P17987 P13639 O60885 Q9H583 P50991 P62979 P19338 Q9Y2W1 Q07021 P08238 Q92841 Q15185 Q6PKG0 P11021 P62701
carbohydrate metabolic process	biological_process	13	63	137	1572	2.37	0.00608536	2.22	P51570 P04075 O14561 P40926 P62979 P04406 P29401 P06733 P00505 Q01813 P37837 P14618 P36873
positive regulation of macromolecule biosynthetic process	biological_process	25	167	137	1572	1.72	0.00638742	2.19	P37198 Q9BXJ9 P35250 P82970 Q9Y5B9 P38159 Q14103 P35610 P12956 P11940 P17987 P13639 O60885 Q9H583 P50991 P62979 P19338 Q9Y2W1 Q07021 P08238 Q92841 Q15185 Q6PKG0 P11021 P62701
monosaccharide metabolic process	biological_process	10	41	137	1572	2.8	0.00662705	2.18	P51570 P04075 P40926 P04406 P29401 P06733 P00505 Q01813 P37837 P14618
glycolytic process	biological_process	6	15	137	1572	4.59	0.00664262	2.18	P51570 P04075 P06733 Q01813 P04406 P14618
ATP generation from ADP	biological_process	6	15	137	1572	4.59	0.00664262	2.18	P51570 P04075 P06733 Q01813 P04406 P14618

## Sheet: Up-CC
GO Terms	Type	Mapping	Background	All mapping	All background	Fold enrichment	Fisher' exact Test P value	-log10(p value)	Protein IDs
adherens junction	cellular_component	22	127	137	1609	2.03	0.00143754	2.84	P61158 P08758 Q01518 P18206 P62258 P11940 P62899 P84077 P62937 P12814 P27348 P61981 P0DMV9 P50395 P07355 P39023 Q9Y3B8 P62269 P11021 P35221 P62701 P36873
anchoring junction	cellular_component	22	128	137	1609	2.02	0.00159614	2.8	P61158 P08758 Q01518 P18206 P62258 P11940 P62899 P84077 P62937 P12814 P27348 P61981 P0DMV9 P50395 P07355 P39023 Q9Y3B8 P62269 P11021 P35221 P62701 P36873
cell surface	cellular_component	12	49	137	1609	2.88	0.00185867	2.73	P08758 Q00839 P14174 P07355 Q14141 Q07021 P08238 P00505 Q99623 P06576 P11021 P36873
cell-substrate junction	cellular_component	21	123	137	1609	2.01	0.00233189	2.63	P61158 P08758 Q01518 P18206 P62258 P11940 P62899 P84077 P62937 P12814 P27348 P61981 P0DMV9 P50395 P39023 Q9Y3B8 P62269 P11021 P35221 P62701 P36873
cell-substrate adherens junction	cellular_component	21	123	137	1609	2.01	0.00233189	2.63	P61158 P08758 Q01518 P18206 P62258 P11940 P62899 P84077 P62937 P12814 P27348 P61981 P0DMV9 P50395 P39023 Q9Y3B8 P62269 P11021 P35221 P62701 P36873
focal adhesion	cellular_component	21	123	137	1609	2.01	0.00233189	2.63	P61158 P08758 Q01518 P18206 P62258 P11940 P62899 P84077 P62937 P12814 P27348 P61981 P0DMV9 P50395 P39023 Q9Y3B8 P62269 P11021 P35221 P62701 P36873
secretory granule lumen	cellular_component	15	80	137	1609	2.2	0.00557834	2.25	P12814 P04075 P68104 P13639 Q01518 P50395 P18206 P14174 P07355 P08238 P13010 P12956 P14618 P53396 P62937
vesicle lumen	cellular_component	15	84	137	1609	2.1	0.00871443	2.06	P12814 P04075 P68104 P13639 Q01518 P50395 P18206 P14174 P07355 P08238 P13010 P12956 P14618 P53396 P62937

## Sheet: Up-MF
GO Terms	Type	Mapping	Background	All mapping	All background	Fold enrichment	Fisher' exact Test P value	-log10(p value)	Protein IDs
cadherin binding	Molecular Function	20	128	138	1586	1.8	0.0107522	1.97	P47914 P04075 P29692 P18206 P62258 Q01813 Q86UP2 P83731 P13639 O60763 P07355 P61313 P43487 O00567 P08238 P06733 Q6PKG0 P14618 P11021 P35221
cell adhesion molecule binding	Molecular Function	21	138	138	1586	1.75	0.0115815	1.94	P47914 P04075 P29692 P18206 P62258 Q01813 Q86UP2 P12814 P83731 P13639 O60763 P07355 P61313 P43487 O00567 P08238 P06733 Q6PKG0 P14618 P11021 P35221
macromolecular complex binding	Molecular Function	24	166	138	1586	1.66	0.011737	1.93	P62495 Q9BXJ9 P06753 P18206 P82970 Q9Y5B9 P12956 P62258 Q01813 Q9UQE7 P12814 P13639 O60885 P62318 P08621 Q07021 P08238 P13010 P57772 P35221 P14618 P11021 P49321 P36873
thyroid hormone receptor binding	Molecular Function	3	3	138	1586	11.49	0.0209722	1.68	P37198 Q9Y2W1 P35637
helicase activity	Molecular Function	10	49	138	1586	2.35	0.0212045	1.67	P25205 Q14240 O75643 Q08211 P12956 Q92841 P13010 Q13206 Q9NRZ9 O43143
ATP-dependent helicase activity	Molecular Function	8	37	138	1586	2.48	0.0350296	1.46	Q14240 O75643 Q08211 P12956 Q92841 P13010 Q13206 O43143
purine NTP-dependent helicase activity	Molecular Function	8	37	138	1586	2.48	0.0350296	1.46	Q14240 O75643 Q08211 P12956 Q92841 P13010 Q13206 O43143
protein C-terminus binding	Molecular Function	7	31	138	1586	2.6	0.0450506	1.35	P27348 P13010 P12956 Q99623 P11940 P19338 P36873

## Sheet: Up-pathway
KEGG Pathway	Mapping	Background	All Mapping	All Background	Fold enrichment	Fisher' exact Test P value	-log10(p value)	Protein IDs
hsa01230 Biosynthesis of amino acids	8	29	92	960	2.88	0.0149818	1.82	P29401 P04075 P06733 P37837 Q01813 P00505 P04406 P14618
hsa04114 Oocyte meiosis	6	19	92	960	3.3	0.027307	1.56	P27348 P61981 Q13257 P62258 P36873 Q9UQE7
hsa04390 Hippo signaling pathway	5	14	92	960	3.73	0.0360519	1.44	P27348 P61981 P62258 P35221 P36873

## Sheet: Down-BP
GO Terms	Type	Mapping	Background	All mapping	All background	Fold enrichment	Fisher' exact Test P value	-log10(p value)	Protein IDs
chaperone-mediated protein folding	biological_process	11	32	125	1572	4.32	9.42958e-05	4.03	P78371 P48643 Q12931 P50502 P68400 Q92598 P23284 P10809 P27824 P11142 P27797
response to steroid hormone	biological_process	10	28	125	1572	4.49	0.00016927	3.77	P09211 P68133 P09874 Q96PK6 O95831 P10809 Q15424 Q13541 P27797 Q13185
protein folding	biological_process	18	90	125	1572	2.52	0.00039807	3.4	P55072 P48643 Q12931 Q92598 P11142 P30101 Q16543 P07900 P78371 P14314 P68400 P50502 P23284 P10809 P27824 P27797 Q58FF8 P38646
response to lipid	biological_process	13	55	125	1572	2.97	0.000798298	3.1	P09211 P11766 P68133 P09874 Q96PK6 O95831 P10809 Q15424 P13010 Q13541 P27797 Q13185 P22392
response to corticosteroid	biological_process	6	11	125	1572	6.86	0.000885267	3.05	P09211 Q13541 P09874 Q13185 O95831 P10809
regulation of telomere maintenance	biological_process	8	23	125	1572	4.37	0.00135318	2.87	P78371 P07910 Q00839 P09651 P13010 P09874 P48643 Q9BVP2
regulation of protein stability	biological_process	10	39	125	1572	3.22	0.00245623	2.61	P78371 Q9Y2Z0 P48643 P23284 P10809 Q16543 P11142 P27797 P07900 P78527
cellular response to steroid hormone stimulus	biological_process	7	19	125	1572	4.63	0.00246279	2.61	P09211 Q13541 P27797 Q13185 Q96PK6 O95831 Q15424
response to hormone	biological_process	15	81	125	1572	2.33	0.00327514	2.48	P09211 P68133 P24752 P09874 Q96PK6 O95831 P10809 Q15424 Q13541 P27797 Q13185 P78527 P35241 P13861 P22392
negative regulation of telomere maintenance	biological_process	5	9	125	1572	6.99	0.00340513	2.47	P07910 Q00839 P09651 P13010 P09874
regulation of DNA metabolic process	biological_process	13	66	125	1572	2.48	0.00420738	2.38	P78371 P07910 P40938 Q00839 P09651 P09874 P48643 O95831 Q9BVP2 P13010 Q86V81 P27797 P07900
negative regulation of telomere maintenance via telomere lengthening	biological_process	4	5	125	1572	10.06	0.00426093	2.37	P07910 Q00839 P09651 P09874
cellular response to hormone stimulus	biological_process	11	50	125	1572	2.77	0.00438673	2.36	P09211 P09874 Q96PK6 O95831 Q15424 Q13541 P27797 Q13185 P35241 P13861 P78527
peptidyl-amino acid modification	biological_process	16	94	125	1572	2.14	0.00520667	2.28	P11766 Q9Y237 P55072 Q02880 P12270 Q9Y265 P23284 P08397 P16403 Q96MF7 Q16543 P11387 P07900 P78527 Q8N1F7 P22392

## Sheet: Down-CC
GO Terms	Type	Mapping	Background	All mapping	All background	Fold enrichment	Fisher' exact Test P value	-log10(p value)	Protein IDs
adherens junction	Cellular Component	24	127	125	1609	2.43	4.56006e-05	4.34	P46781 P15924 P08758 Q15149 P18124 P05387 Q9UNF0 P11142 P30101 P62841 P11940 P35579 P23284 P05388 Q14847 P62249 P27797 P28838 P62269 P38646 P13861 P35241 P35221 P36873
anchoring junction	Cellular Component	24	128	125	1609	2.41	5.20341e-05	4.28	P46781 P15924 P08758 Q15149 P18124 P05387 Q9UNF0 P11142 P30101 P62841 P11940 P35579 P23284 P05388 Q14847 P62249 P27797 P28838 P62269 P38646 P13861 P35241 P35221 P36873
cell-substrate adherens junction	Cellular Component	23	123	125	1609	2.41	8.39003e-05	4.08	P46781 P08758 Q15149 P18124 P05387 Q9UNF0 P11142 P30101 P62841 P11940 P35579 P23284 P05388 Q14847 P62249 P27797 P28838 P62269 P38646 P35241 P35221 P13861 P36873
cell-substrate junction	Cellular Component	23	123	125	1609	2.41	8.39003e-05	4.08	P46781 P08758 Q15149 P18124 P05387 Q9UNF0 P11142 P30101 P62841 P11940 P35579 P23284 P05388 Q14847 P62249 P27797 P28838 P62269 P38646 P35241 P35221 P13861 P36873
focal adhesion	Cellular Component	23	123	125	1609	2.41	8.39003e-05	4.08	P46781 P08758 Q15149 P18124 P05387 Q9UNF0 P11142 P30101 P62841 P11940 P35579 P23284 P05388 Q14847 P62249 P27797 P28838 P62269 P38646 P35241 P35221 P13861 P36873
cell junction	Cellular Component	24	158	125	1609	1.96	0.00136792	2.86	P46781 P15924 P08758 Q15149 P18124 P05387 Q9UNF0 P11142 P30101 P62841 P11940 P35579 P23284 P05388 Q14847 P62249 P27797 P28838 P62269 P38646 P13861 P35241 P35221 P36873
extracellular matrix	Cellular Component	16	88	125	1609	2.34	0.00213625	2.67	P15924 Q15149 Q00839 P11142 P78527 P78371 P35579 P62851 Q53GQ0 P10809 P05141 P27824 P62249 P27797 P62269 P38646
myelin sheath	Cellular Component	13	78	125	1609	2.15	0.0137297	1.86	P78371 P55072 P48643 P12235 P10809 P05141 P27824 P11142 P30101 P07900 P38646 P35241 P22392

## Sheet: Down-MF
GO Terms	Type	Mapping	Background	All mapping	All background	Fold enrichment	Fisher' exact Test P value	-log10(p value)	Protein IDs
adenyl nucleotide binding	Molecular Function	35	236	125	1586	1.88	0.000117844	3.93	Q9Y265 Q14692 P48643 P11142 P00558 P78371 Q13523 P68133 P35579 A0AVT1 O95347 Q6PI48 P54577 Q58FF8 P38646 Q9Y6V7 Q00839 P55072 P33992 Q92598 Q12931 Q96TA2 O60264 Q08211 P07900 P78527 Q96GQ7 Q02880 P50502 P68400 P10809 P13010 Q92841 P13861 P22392
adenyl ribonucleotide binding	Molecular Function	34	230	125	1586	1.88	0.000167449	3.78	Q9Y265 Q14692 P48643 P11142 P00558 P78371 Q13523 P68133 P35579 A0AVT1 O95347 Q6PI48 P54577 Q58FF8 P38646 Q9Y6V7 Q00839 P55072 P33992 Q92598 Q12931 Q96TA2 O60264 Q08211 P07900 P78527 Q96GQ7 Q02880 P68400 P10809 P13010 Q92841 P13861 P22392
unfolded protein binding	Molecular Function	13	49	125	1586	3.37	0.000233321	3.63	P78371 P48643 Q12931 P50502 P23284 P10809 P27824 Q16543 P11142 P27797 Q58FF8 P07900 P38646
ATP binding	Molecular Function	33	227	125	1586	1.84	0.0003073	3.51	Q9Y265 Q14692 P48643 P11142 P00558 P78371 Q13523 P68133 P35579 A0AVT1 O95347 Q6PI48 P54577 Q58FF8 P38646 Q9Y6V7 Q00839 P55072 P33992 Q92598 Q12931 Q96TA2 O60264 Q08211 P07900 P78527 Q96GQ7 Q02880 P68400 P10809 Q92841 P13010 P22392
carbohydrate derivative binding	Molecular Function	40	314	125	1586	1.62	0.000893633	3.05	Q9Y265 Q14692 P48643 P11142 P00558 P78371 Q13523 P68133 P35579 A0AVT1 Q53GQ0 O95347 P27824 Q6PI48 P54577 Q58FF8 P38646 Q9Y6V7 Q00839 P55072 P33992 Q92598 Q12931 Q9BVP2 Q96TA2 Q08211 O60264 P07900 P78527 Q96GQ7 O60841 Q02880 P50502 P68400 P10809 P13010 Q92841 P27797 P13861 P22392
anion binding	Molecular Function	44	360	125	1586	1.55	0.00103483	2.99	P09211 P08758 Q9Y265 Q14692 P48643 P11142 P00558 P13995 P11766 P78371 Q13523 P68133 P35579 A0AVT1 Q53GQ0 O95347 Q6PI48 P54577 Q58FF8 P38646 Q9Y6V7 Q00839 P55072 P33992 Q92598 Q12931 Q9BVP2 Q96TA2 Q9UNF0 Q08211 O60264 P07900 P78527 Q96GQ7 O60841 Q02880 P50502 P68400 O95831 P10809 P13010 Q92841 P13861 P22392
DNA binding	Molecular Function	29	204	125	1586	1.8	0.00126337	2.9	P07910 P18124 Q00839 P09651 P33992 Q96QC0 P16403 Q8IYB3 Q08211 O60264 P62841 P78527 P40938 Q9Y237 Q02880 O14979 P09874 P19338 O95831 P10809 Q15424 P12268 P84090 Q04837 P13010 P27797 Q13765 P11387 P22392
purine nucleotide binding	Molecular Function	37	292	125	1586	1.61	0.00176697	2.75	Q9Y265 Q14692 P48643 P11142 P00558 P78371 Q13523 P68133 P35579 A0AVT1 O95347 Q6PI48 P54577 Q58FF8 P38646 Q9Y6V7 Q00839 P55072 P33992 Q92598 Q12931 Q9BVP2 Q96TA2 O60264 Q08211 P07900 P78527 Q96GQ7 O60841 Q02880 P50502 P68400 P10809 P13010 Q92841 P13861 P22392

## Sheet: Down-pathway
KEGG Pathway	Mapping	Background	All Mapping	All Background	Fold enrichment	Fisher' exact Test P value	-log10(p value)	Protein IDs
hsa04612 Antigen processing and presentation	5	13	80	960	4.62	0.0171302	1.77	P27824 P11142 P30101 P27797 P07900
