# Supplementary material for: Global Lysine Crotonylation Alterations of Host Cell Proteins Caused by Brucella Effector BspF
Source: Front Cell Infect Microbiol. 2021 Jan 8;10:603457. doi: 10.3389/fcimb.2020.603457 (PMC7821425; doi:10.3389/fcimb.2020.603457)
Supplement: Supplementary Table 4 — The characteristic sequence of crotonylation site and its enrichment statistics by motif-x. [file Table_4.xlsx]

## Sheet: Motif summary
Protein Accession	Position	Motif Logo			Logo	Motif	Motif Score	Foreground		Background		Fold Increase
Q9NRR5	38	.........FKE.........						Matches	Size	Matches	Size
P41252	641	.........FKE.........				.........FKE.........	27.15	64	6011	1614	603638	3.98
Q9UMX0	62	.........FKE.........				..........KL.......K.	24.29	105	5947	3982	602024	2.67
P15924	2326	.........FKE.........				..........KE...K.....	22.54	114	5842	4917	598042	2.37
Q99729	203	.........FKE.........				..........KF.E.......	32	84	5728	1607	593125	5.41
O14964	146	.........FKE.........				..K.......KL.........	22.1	86	5644	3649	591518	2.47
Q12996	513	.........FKE.........				..........K.D...K....	25.97	67	5558	2032	587869	3.49
P0DJ07	54	.........FKE.........				..........KE.........	16	625	5491	46789	585837	1.43
Q6YN16	295	.........FKE.........				.....K....KL.........	22.71	79	4866	3353	539048	2.61
Q9UKV3	305	.........FKE.........				......V...KD.........	22.06	59	4787	2049	535695	3.22
Q14103	231	.........FKE.........				.........AK.D........	23.96	43	4728	1171	533646	4.14
Q9UHD9	58	.........FKE.........				..........KD.........	16	416	4685	30259	532475	1.56
P39656	301	.........FKE.........				..........KF.........	16	402	4269	16092	502216	2.94
Q14103	146	.........FKE.........				..........KL.........	16	500	3867	41869	486124	1.5
P32119	26	.........FKE.........				..........KV.........	16	431	3367	35501	444255	1.6
P31948	312	.........FKE.........				..........KM.........	16	252	2936	13781	408754	2.55
Q9NTK5	354	.........FKE.........				..........KI.........	16	324	2684	28886	394973	1.65
O43615	249	.........FKE.........				..........KY.........	16	215	2360	16105	366087	2.07
Q9NYF8	676	.........FKE.........				.........FK..........	16	171	2145	11050	349982	2.52
Q14151	385	.........FKE.........				.........YK..........	16	149	1974	9836	338932	2.6
P02545	114	.........FKE.........				..........KG.V.......	20.64	43	1825	2030	329096	3.82
Q16543	260	.........FKE.........				........D.K..........	13.05	153	1782	14770	327066	1.9
O15042	208	.........FKE.........				.......L..K..........	10.98	226	1629	27469	312296	1.58
Q13162	99	.........FKE.........				........E.K..........	11.51	187	1403	22530	284827	1.69
P47897	620	.........FKE.........				........A.K..........	8.98	144	1216	18435	262297	1.68
P49736	216	.........FKE.........				........F.K..........	9.5	94	1072	10669	243862	2
Q02790	282	.........FKE.........				..........K.E........	7.5	117	978	16532	233193	1.69
Q15149	462	.........FKE.........				..........K...F......	6.79	60	861	7274	216661	2.08
O15144	186	.........FKE.........				.......D..K..........	6.43	80	801	11572	209387	1.81
Q07065	339	.........FKE.........				..........KG.........	6.34	106	721	17798	197815	1.63
O43390	84	.........FKE.........
Q9NSD9	88	.........FKE.........
P82650	211	.........FKE.........
Q9H8H0	125	.........FKE.........
Q15459	102	.........FKE.........
P36542	154	.........FKE.........
Q9Y5J7	15	.........FKE.........
Q9BXP5	153	.........FKE.........
P09012	60	.........FKE.........
P51531	463	.........FKE.........
O14980	1012	.........FKE.........
Q8WTT2	451	.........FKE.........
P38919	198	.........FKE.........
Q9BW72	36	.........FKE.........
Q7Z3B4	331	.........FKE.........
P18124	202	.........FKE.........
Q9ULX3	56	.........FKE.........
Q13523	659	.........FKE.........
Q9UBB4	34	.........FKE.........
Q8NDD1	92	.........FKE.........
P05455	276	.........FKE.........
Q00059	118	.........FKE.........
Q9P2J5	818	.........FKE.........
Q8IY81	218	.........FKE.........
Q9BT22	223	.........FKE.........
P14209	156	.........FKE.........
P13073	87	.........FKE.........
P13489	173	.........FKE.........
Q99584	39	.........FKE.........
P22307	438	.........FKE.........
P30520	419	.........FKE.........
Q5SRE5	240	.........FKE.........
P47813	29	.........FKE.........
P0DP25	14	.........FKE.........
O14818	52	..........KL.......K.
P41208	111	..........KL.......K.
P42766	43	..........KL.......K.
Q15276	201	..........KL.......K.
Q99848	209	..........KL.......K.
P49792	2424	..........KL.......K.
P05023	45	..........KL.......K.
P42704	763	..........KL.......K.
P51572	167	..........KL.......K.
Q7L014	155	..........KL.......K.
P61009	117	..........KL.......K.
O14979	212	..........KL.......K.
Q99614	204	..........KL.......K.
Q9Y3A2	74	..........KL.......K.
P07339	348	..........KL.......K.
P25705	123	..........KL.......K.
P31040	541	..........KL.......K.
P10809	396	..........KL.......K.
Q99873	134	..........KL.......K.
P16949	119	..........KL.......K.
P35580	1800	..........KL.......K.
O75937	108	..........KL.......K.
Q9NSD9	107	..........KL.......K.
O76021	240	..........KL.......K.
Q13435	394	..........KL.......K.
Q53H12	403	..........KL.......K.
Q14103	161	..........KL.......K.
P11388	278	..........KL.......K.
P30101	296	..........KL.......K.
Q92878	943	..........KL.......K.
P15880	65	..........KL.......K.
Q14839	297	..........KL.......K.
P35579	1793	..........KL.......K.
Q9HCU5	209	..........KL.......K.
P51572	190	..........KL.......K.
Q15392	367	..........KL.......K.
Q9Y3F4	122	..........KL.......K.
P62753	14	..........KL.......K.
P61247	85	..........KL.......K.
Q8IXB1	778	..........KL.......K.
P49750	2056	..........KL.......K.
P68104	386	..........KL.......K.
Q7L0Y3	164	..........KL.......K.
P48643	223	..........KL.......K.
Q12904	54	..........KL.......K.
Q9Y5S9	27	..........KL.......K.
P62269	106	..........KL.......K.
P06576	480	..........KL.......K.
P84098	144	..........KL.......K.
P63244	130	..........KL.......K.
P02545	171	..........KL.......K.
P13797	59	..........KL.......K.
P60983	110	..........KL.......K.
Q15397	301	..........KL.......K.
P20700	102	..........KL.......K.
P34932	609	..........KL.......K.
P40222	340	..........KL.......K.
P09874	400	..........KL.......K.
Q9BS26	111	..........KL.......K.
P78527	3455	..........KL.......K.
Q13813	1829	..........KL.......K.
P12277	298	..........KL.......K.
Q13098	144	..........KL.......K.
P43243	836	..........KL.......K.
Q9Y4L1	308	..........KL.......K.
Q08945	413	..........KL.......K.
P18206	444	..........KL.......K.
Q16543	101	..........KL.......K.
Q9GZT3	97	..........KL.......K.
P22102	499	..........KL.......K.
Q96I25	24	..........KL.......K.
P51572	176	..........KL.......K.
Q15393	965	..........KL.......K.
P62851	43	..........KL.......K.
P78417	152	..........KL.......K.
Q9NVI7	553	..........KL.......K.
Q99961	67	..........KL.......K.
Q9UHD1	134	..........KL.......K.
P09874	940	..........KL.......K.
Q9NR30	247	..........KL.......K.
Q13838	268	..........KL.......K.
Q9BYG3	158	..........KL.......K.
P78417	198	..........KL.......K.
O14561	88	..........KL.......K.
Q01082	1991	..........KL.......K.
P16949	53	..........KL.......K.
P23588	386	..........KL.......K.
Q14839	1051	..........KL.......K.
P60953	144	..........KL.......K.
P49321	417	..........KL.......K.
P11142	348	..........KL.......K.
P16949	100	..........KL.......K.
O14561	97	..........KL.......K.
P43243	515	..........KL.......K.
P54578	291	..........KL.......K.
O60264	319	..........KL.......K.
P17987	532	..........KL.......K.
Q96BR5	73	..........KL.......K.
Q96GC9	245	..........KL.......K.
P08238	565	..........KL.......K.
Q14683	437	..........KL.......K.
O75400	718	..........KL.......K.
Q9Y262	465	..........KL.......K.
Q01844	439	..........KL.......K.
Q9Y2X3	21	..........KL.......K.
P35579	651	..........KE...K.....
O95433	137	..........KE...K.....
P35580	658	..........KE...K.....
P63173	50	..........KE...K.....
Q00839	659	..........KE...K.....
Q58FF6	476	..........KE...K.....
P45973	154	..........KE...K.....
Q13185	154	..........KE...K.....
P08238	568	..........KE...K.....
P08238	526	..........KE...K.....
O95232	231	..........KE...K.....
P35580	1869	..........KE...K.....
O00566	376	..........KE...K.....
P49189	298	..........KE...K.....
P12270	1410	..........KE...K.....
P50213	85	..........KE...K.....
O94826	359	..........KE...K.....
Q96PK6	121	..........KE...K.....
P51858	70	..........KE...K.....
P09960	225	..........KE...K.....
P11387	271	..........KE...K.....
Q9HAV7	72	..........KE...K.....
Q15293	81	..........KE...K.....
P14314	191	..........KE...K.....
Q8NC51	281	..........KE...K.....
Q9Y5B9	156	..........KE...K.....
O43852	70	..........KE...K.....
Q00839	17	..........KE...K.....
O75475	65	..........KE...K.....
Q9P0M6	226	..........KE...K.....
Q9BVP2	237	..........KE...K.....
Q14204	1125	..........KE...K.....
Q13642	52	..........KE...K.....
Q9UQE7	388	..........KE...K.....
P11021	591	..........KE...K.....
P35659	326	..........KE...K.....
P14314	180	..........KE...K.....
P09496	136	..........KE...K.....
O00330	213	..........KE...K.....
P26639	712	..........KE...K.....
P83916	150	..........KE...K.....
Q16181	395	..........KE...K.....
P09874	192	..........KE...K.....
Q53GS9	434	..........KE...K.....
Q9UNL2	98	..........KE...K.....
Q9Y4L1	402	..........KE...K.....
Q02880	1112	..........KE...K.....
P04843	559	..........KE...K.....
P35580	1676	..........KE...K.....
P35579	1669	..........KE...K.....
P07108	67	..........KE...K.....
P53396	12	..........KE...K.....
Q9UHV9	94	..........KE...K.....
Q14683	240	..........KE...K.....
P14927	78	..........KE...K.....
Q14980	611	..........KE...K.....
Q00059	131	..........KE...K.....
P78417	143	..........KE...K.....
Q99584	85	..........KE...K.....
O60264	1018	..........KE...K.....
Q14789	1583	..........KE...K.....
Q00839	670	..........KE...K.....
Q13428	1335	..........KE...K.....
P13073	135	..........KE...K.....
Q96GQ7	656	..........KE...K.....
P08133	478	..........KE...K.....
Q86UP2	633	..........KE...K.....
Q9Y3C1	85	..........KE...K.....
Q9UIL1	122	..........KE...K.....
P10809	125	..........KE...K.....
P07814	245	..........KE...K.....
P16949	80	..........KE...K.....
P06737	290	..........KE...K.....
Q14980	1244	..........KE...K.....
O14776	495	..........KE...K.....
O14818	236	..........KE...K.....
P30101	417	..........KE...K.....
Q15041	130	..........KE...K.....
Q9P2E9	1350	..........KE...K.....
P12270	1361	..........KE...K.....
Q9Y4L1	62	..........KE...K.....
P49755	87	..........KE...K.....
P15924	1228	..........KE...K.....
P08195	166	..........KE...K.....
P63241	121	..........KE...K.....
P12270	428	..........KE...K.....
O15320	260	..........KE...K.....
P38646	612	..........KE...K.....
Q12874	24	..........KE...K.....
O15042	405	..........KE...K.....
P52209	59	..........KE...K.....
Q9UQE7	997	..........KE...K.....
Q13206	737	..........KE...K.....
P24539	233	..........KE...K.....
P13797	18	..........KE...K.....
Q04760	83	..........KE...K.....
Q14980	568	..........KE...K.....
Q00325	209	..........KE...K.....
P62277	34	..........KE...K.....
Q7L0Y3	139	..........KE...K.....
P49321	154	..........KE...K.....
Q16891	299	..........KE...K.....
Q9Y3E1	66	..........KE...K.....
P61254	36	..........KE...K.....
Q14739	178	..........KE...K.....
P25398	116	..........KE...K.....
P61247	182	..........KE...K.....
Q9Y2W1	481	..........KE...K.....
P36957	267	..........KE...K.....
Q9HB71	171	..........KE...K.....
P43243	625	..........KE...K.....
O15117	496	..........KE...K.....
P42704	772	..........KE...K.....
O76021	435	..........KE...K.....
P08238	428	..........KF.E.......
Q9BXJ9	500	..........KF.E.......
P80303	206	..........KF.E.......
P07900	436	..........KF.E.......
P11021	547	..........KF.E.......
P26641	220	..........KF.E.......
Q96A49	110	..........KF.E.......
P78347	477	..........KF.E.......
O60841	275	..........KF.E.......
Q9UHQ4	150	..........KF.E.......
P48643	284	..........KF.E.......
P49189	303	..........KF.E.......
P14314	376	..........KF.E.......
P50990	440	..........KF.E.......
Q7L1Q6	399	..........KF.E.......
P61758	61	..........KF.E.......
Q9UHD8	490	..........KF.E.......
P30153	266	..........KF.E.......
P43487	154	..........KF.E.......
O15347	59	..........KF.E.......
P82912	79	..........KF.E.......
Q14203	558	..........KF.E.......
P53367	316	..........KF.E.......
P52272	672	..........KF.E.......
P08237	366	..........KF.E.......
Q9H3Z4	56	..........KF.E.......
Q13451	415	..........KF.E.......
Q8WUM4	269	..........KF.E.......
P26639	313	..........KF.E.......
Q969G3	258	..........KF.E.......
O75694	766	..........KF.E.......
P00558	291	..........KF.E.......
P42285	1022	..........KF.E.......
P25208	140	..........KF.E.......
P13010	648	..........KF.E.......
Q99961	189	..........KF.E.......
P11387	218	..........KF.E.......
P30622	859	..........KF.E.......
P16152	174	..........KF.E.......
Q14974	23	..........KF.E.......
P04179	130	..........KF.E.......
Q9H2J4	90	..........KF.E.......
O00767	162	..........KF.E.......
Q14103	119	..........KF.E.......
P36776	420	..........KF.E.......
P25685	44	..........KF.E.......
Q99729	91	..........KF.E.......
P05455	166	..........KF.E.......
P34932	235	..........KF.E.......
Q9NUQ9	92	..........KF.E.......
Q01813	15	..........KF.E.......
Q14690	1706	..........KF.E.......
Q9HCC0	512	..........KF.E.......
P35579	1260	..........KF.E.......
P18206	778	..........KF.E.......
Q9Y262	549	..........KF.E.......
Q9BT78	200	..........KF.E.......
O95347	677	..........KF.E.......
Q6NUQ4	240	..........KF.E.......
Q92878	175	..........KF.E.......
Q00839	565	..........KF.E.......
P11021	326	..........KF.E.......
Q9BXJ9	305	..........KF.E.......
P12277	307	..........KF.E.......
Q9UKM7	416	..........KF.E.......
O43615	217	..........KF.E.......
P13667	629	..........KF.E.......
Q15459	251	..........KF.E.......
P63010	265	..........KF.E.......
P34932	305	..........KF.E.......
P40925	298	..........KF.E.......
Q9BZI7	162	..........KF.E.......
Q14683	1037	..........KF.E.......
Q9H0A0	266	..........KF.E.......
P78347	879	..........KF.E.......
Q02252	47	..........KF.E.......
O00541	81	..........KF.E.......
Q13813	190	..........KF.E.......
P40937	144	..........KF.E.......
P47897	394	..........KF.E.......
P33993	231	..........KF.E.......
P18583	16	..........KF.E.......
Q01082	355	..........KF.E.......
Q9GZQ3	196	..........KF.E.......
P27348	11	..K.......KL.........
P63104	11	..K.......KL.........
P31946	13	..K.......KL.........
Q4VCS5	553	..K.......KL.........
P05455	216	..K.......KL.........
Q8N1F7	627	..K.......KL.........
P63010	335	..K.......KL.........
P11413	97	..K.......KL.........
O14578	626	..K.......KL.........
Q9HAV7	66	..K.......KL.........
P14406	33	..K.......KL.........
Q15050	20	..K.......KL.........
Q9H307	176	..K.......KL.........
Q15075	1125	..K.......KL.........
Q8IYB3	140	..K.......KL.........
Q96CS3	329	..K.......KL.........
Q15365	78	..K.......KL.........
Q10471	111	..K.......KL.........
Q14141	381	..K.......KL.........
P51531	1191	..K.......KL.........
O43390	224	..K.......KL.........
P62753	211	..K.......KL.........
P26038	388	..K.......KL.........
Q15366	78	..K.......KL.........
Q14980	1611	..K.......KL.........
Q9P0L0	188	..K.......KL.........
P07237	409	..K.......KL.........
P12270	457	..K.......KL.........
Q15084	216	..K.......KL.........
O43707	331	..K.......KL.........
P84077	38	..K.......KL.........
P53396	159	..K.......KL.........
P45880	39	..K.......KL.........
P11387	720	..K.......KL.........
P23246	518	..K.......KL.........
P35249	330	..K.......KL.........
P21796	28	..K.......KL.........
O75643	487	..K.......KL.........
P23246	338	..K.......KL.........
Q9Y2X3	101	..K.......KL.........
Q86WX3	46	..K.......KL.........
P62888	44	..K.......KL.........
P09874	233	..K.......KL.........
Q6YN16	406	..K.......KL.........
Q9Y266	275	..K.......KL.........
Q14974	191	..K.......KL.........
P43487	76	..K.......KL.........
O60869	131	..K.......KL.........
Q8IVF6	911	..K.......KL.........
P20290	54	..K.......KL.........
P10155	224	..K.......KL.........
Q9NR30	678	..K.......KL.........
P12270	24	..K.......KL.........
P61247	227	..K.......KL.........
Q15691	220	..K.......KL.........
P32322	291	..K.......KL.........
O43583	22	..K.......KL.........
P13639	322	..K.......KL.........
P49792	550	..K.......KL.........
Q9UNZ5	48	..K.......KL.........
O75533	562	..K.......KL.........
P61088	82	..K.......KL.........
O94905	275	..K.......KL.........
P12956	287	..K.......KL.........
P61158	348	..K.......KL.........
Q8IX12	1054	..K.......KL.........
P07237	271	..K.......KL.........
Q05519	197	..K.......KL.........
P43897	96	..K.......KL.........
O60264	691	..K.......KL.........
P04406	194	..K.......KL.........
P04843	587	..K.......KL.........
P35221	163	..K.......KL.........
Q7L1Q6	60	..K.......KL.........
Q00839	551	..K.......KL.........
P12270	260	..K.......KL.........
P46781	30	..K.......KL.........
P04843	116	..K.......KL.........
P25705	539	..K.......KL.........
P17480	69	..K.......KL.........
Q7L0Y3	268	..K.......KL.........
Q96A49	191	..K.......KL.........
P63244	183	..K.......KL.........
P54577	490	..K.......KL.........
O76021	145	..K.......KL.........
Q13765	82	..K.......KL.........
Q9H0U4	122	..........K.D...K....
P62820	125	..........K.D...K....
Q9NQZ2	329	..........K.D...K....
Q92665	240	..........K.D...K....
P11233	128	..........K.D...K....
Q9NTZ6	513	..........K.D...K....
P55145	157	..........K.D...K....
P61026	123	..........K.D...K....
P53365	92	..........K.D...K....
P11388	821	..........K.D...K....
Q9BVP2	179	..........K.D...K....
Q01780	710	..........K.D...K....
P40925	312	..........K.D...K....
P30405	67	..........K.D...K....
P78527	1886	..........K.D...K....
Q13084	150	..........K.D...K....
Q15120	278	..........K.D...K....
P23786	433	..........K.D...K....
P00558	11	..........K.D...K....
P07900	654	..........K.D...K....
P39210	82	..........K.D...K....
Q14141	367	..........K.D...K....
Q15631	187	..........K.D...K....
P46977	13	..........K.D...K....
Q02750	64	..........K.D...K....
Q8IX12	1061	..........K.D...K....
P47813	88	..........K.D...K....
P52907	97	..........K.D...K....
O60884	326	..........K.D...K....
P35579	1240	..........K.D...K....
P48643	529	..........K.D...K....
O43665	140	..........K.D...K....
P40925	73	..........K.D...K....
Q9Y3B4	100	..........K.D...K....
Q9Y277	28	..........K.D...K....
P04406	139	..........K.D...K....
Q9NZI8	228	..........K.D...K....
Q96IZ7	309	..........K.D...K....
Q07065	182	..........K.D...K....
Q01082	1878	..........K.D...K....
P13804	158	..........K.D...K....
P08238	646	..........K.D...K....
P43304	634	..........K.D...K....
P08559	77	..........K.D...K....
P00441	123	..........K.D...K....
Q02880	1250	..........K.D...K....
P00918	39	..........K.D...K....
P04406	254	..........K.D...K....
P25398	78	..........K.D...K....
P53618	32	..........K.D...K....
P50914	79	..........K.D...K....
P27348	68	..........K.D...K....
O43615	138	..........K.D...K....
P06733	256	..........K.D...K....
Q14692	668	..........K.D...K....
P39023	393	..........K.D...K....
P24752	251	..........K.D...K....
P17844	523	..........K.D...K....
Q9UKY7	15	..........K.D...K....
P26641	227	..........K.D...K....
Q99808	249	..........K.D...K....
Q86UP2	1167	..........K.D...K....
O75821	71	..........K.D...K....
Q9NUU7	46	..........K.D...K....
P62979	107	..........K.D...K....
Q14789	1393	..........K.D...K....
Q9BQ61	146	..........K.D...K....
P35580	1499	..........KE.........
O14776	855	..........KE.........
P26038	344	..........KE.........
Q15019	325	..........KE.........
Q9H6F5	291	..........KE.........
P41250	108	..........KE.........
Q9BZE4	455	..........KE.........
Q03252	356	..........KE.........
P15311	337	..........KE.........
Q9BUQ8	333	..........KE.........
P02545	341	..........KE.........
P06753	234	..........KE.........
P82673	280	..........KE.........
P82970	233	..........KE.........
Q16543	276	..........KE.........
Q58FF6	161	..........KE.........
Q14683	686	..........KE.........
Q96HY6	170	..........KE.........
Q15019	190	..........KE.........
Q9UKV3	1261	..........KE.........
P27797	368	..........KE.........
P62333	20	..........KE.........
Q9Y2X3	450	..........KE.........
O94905	205	..........KE.........
O75475	309	..........KE.........
Q14978	593	..........KE.........
P11388	1151	..........KE.........
O75937	183	..........KE.........
O60610	202	..........KE.........
Q8WXX5	198	..........KE.........
O00461	164	..........KE.........
Q14789	2222	..........KE.........
P26640	645	..........KE.........
Q9NQG5	272	..........KE.........
Q9NQP4	37	..........KE.........
P07197	314	..........KE.........
O75400	453	..........KE.........
P49321	643	..........KE.........
P08238	186	..........KE.........
P49736	728	..........KE.........
Q96EY7	158	..........KE.........
Q86UP2	345	..........KE.........
P20700	342	..........KE.........
Q00059	205	..........KE.........
Q9Y2Z0	295	..........KE.........
Q14141	358	..........KE.........
Q9NQ55	315	..........KE.........
P25440	725	..........KE.........
P06753	16	..........KE.........
O00567	422	..........KE.........
Q92733	465	..........KE.........
P67936	197	..........KE.........
P49792	2053	..........KE.........
O14979	209	..........KE.........
Q9BVL2	414	..........KE.........
P49756	453	..........KE.........
Q14789	2772	..........KE.........
O75400	393	..........KE.........
O75347	28	..........KE.........
Q08378	1296	..........KE.........
Q9BVJ6	122	..........KE.........
Q13573	344	..........KE.........
P54136	570	..........KE.........
Q00341	779	..........KE.........
P09493	233	..........KE.........
P82970	239	..........KE.........
P31948	229	..........KE.........
P62753	149	..........KE.........
Q13547	449	..........KE.........
P35613	179	..........KE.........
Q13595	174	..........KE.........
Q86UP2	842	..........KE.........
P0DN79	398	..........KE.........
Q01650	19	..........KE.........
P26641	132	..........KE.........
P26038	400	..........KE.........
P11142	589	..........KE.........
O95347	976	..........KE.........
Q9NX63	142	..........KE.........
P49756	497	..........KE.........
P08670	373	..........KE.........
P09874	447	..........KE.........
Q86X55	363	..........KE.........
O43674	152	..........KE.........
Q9Y3I0	366	..........KE.........
Q01082	124	..........KE.........
Q13948	186	..........KE.........
P15311	344	..........KE.........
O43395	534	..........KE.........
P27824	110	..........KE.........
P62753	203	..........KE.........
O95831	89	..........KE.........
Q8IY81	502	..........KE.........
Q14739	183	..........KE.........
P42704	734	..........KE.........
Q86UP2	886	..........KE.........
P40227	127	..........KE.........
Q12874	15	..........KE.........
Q9Y6D9	406	..........KE.........
P12081	100	..........KE.........
O75643	368	..........KE.........
Q86VP6	586	..........KE.........
Q6ZRS2	2761	..........KE.........
P12270	1507	..........KE.........
Q99729	130	..........KE.........
O43852	173	..........KE.........
P52789	315	..........KE.........
Q13123	181	..........KE.........
P07814	774	..........KE.........
P78316	280	..........KE.........
Q13813	2195	..........KE.........
P12270	1549	..........KE.........
Q9UQE7	427	..........KE.........
Q00059	111	..........KE.........
Q5VWG9	554	..........KE.........
O00469	335	..........KE.........
Q96TA2	568	..........KE.........
O75400	450	..........KE.........
P11388	662	..........KE.........
P19367	315	..........KE.........
P82970	101	..........KE.........
Q02790	274	..........KE.........
Q9BQ75	61	..........KE.........
P50579	79	..........KE.........
Q8NE86	211	..........KE.........
Q13948	175	..........KE.........
Q9UHD9	41	..........KE.........
Q9GZR7	726	..........KE.........
Q9Y4Z0	80	..........KE.........
O95202	536	..........KE.........
P78371	272	..........KE.........
P14625	348	..........KE.........
O43852	287	..........KE.........
P02545	144	..........KE.........
P09622	410	..........KE.........
P52306	282	..........KE.........
Q9H6H4	111	..........KE.........
Q03701	652	..........KE.........
Q13206	465	..........KE.........
P54727	60	..........KE.........
P20700	261	..........KE.........
Q9BPX3	522	..........KE.........
Q08378	842	..........KE.........
Q9NY27	252	..........KE.........
Q12931	109	..........KE.........
P35268	107	..........KE.........
Q99497	93	..........KE.........
P06753	150	..........KE.........
P62280	30	..........KE.........
Q5EBM4	34	..........KE.........
P35241	363	..........KE.........
P13010	307	..........KE.........
Q86UP2	872	..........KE.........
P43487	68	..........KE.........
Q02952	317	..........KE.........
Q7KZF4	586	..........KE.........
P25788	183	..........KE.........
Q00610	453	..........KE.........
P24752	87	..........KE.........
Q14739	190	..........KE.........
P09874	512	..........KE.........
Q01082	1815	..........KE.........
Q13895	242	..........KE.........
P14625	486	..........KE.........
P68104	44	..........KE.........
P12270	1207	..........KE.........
P37837	130	..........KE.........
Q8IWJ2	813	..........KE.........
A6NNT2	747	..........KE.........
P08865	11	..........KE.........
P19338	410	..........KE.........
Q99460	20	..........KE.........
P51858	226	..........KE.........
Q14137	253	..........KE.........
P06744	226	..........KE.........
Q9NU22	5506	..........KE.........
P19338	627	..........KE.........
Q9UII2	90	..........KE.........
Q9NRN7	45	..........KE.........
Q9H583	1477	..........KE.........
Q92804	306	..........KE.........
P14625	300	..........KE.........
Q9BQ69	129	..........KE.........
P31948	347	..........KE.........
Q9UKL0	157	..........KE.........
P51991	134	..........KE.........
Q16543	69	..........KE.........
Q13363	280	..........KE.........
P51858	180	..........KE.........
P46013	933	..........KE.........
P02545	201	..........KE.........
P23528	53	..........KE.........
Q9BZE4	522	..........KE.........
Q96AE4	248	..........KE.........
O95232	166	..........KE.........
Q8N9T8	225	..........KE.........
P34932	517	..........KE.........
Q99459	771	..........KE.........
Q14103	158	..........KE.........
Q01082	1989	..........KE.........
P52815	125	..........KE.........
P84157	159	..........KE.........
O00567	514	..........KE.........
P78347	456	..........KE.........
Q58FF8	141	..........KE.........
O75390	43	..........KE.........
Q9BQG0	581	..........KE.........
Q9BQP7	194	..........KE.........
O94826	285	..........KE.........
Q15061	198	..........KE.........
Q15691	212	..........KE.........
Q9Y3B9	156	..........KE.........
P52565	105	..........KE.........
O00461	172	..........KE.........
P12956	331	..........KE.........
Q14152	591	..........KE.........
P07900	224	..........KE.........
P68363	96	..........KE.........
P04181	421	..........KE.........
P12270	117	..........KE.........
Q99417	73	..........KE.........
P23921	770	..........KE.........
P62913	159	..........KE.........
O75347	95	..........KE.........
Q15233	249	..........KE.........
P52565	52	..........KE.........
P30566	147	..........KE.........
Q9Y4L1	75	..........KE.........
O43324	136	..........KE.........
Q08211	191	..........KE.........
P11021	154	..........KE.........
Q13435	280	..........KE.........
Q8N183	108	..........KE.........
P23246	472	..........KE.........
O75475	119	..........KE.........
P18206	426	..........KE.........
O60506	66	..........KE.........
P08865	212	..........KE.........
Q9Y4W2	263	..........KE.........
O43491	144	..........KE.........
Q9H9J2	43	..........KE.........
Q16836	241	..........KE.........
O43837	105	..........KE.........
O75947	117	..........KE.........
Q13523	593	..........KE.........
O75323	148	..........KE.........
P02545	97	..........KE.........
P36578	165	..........KE.........
Q07666	208	..........KE.........
P17812	100	..........KE.........
Q9UKV3	302	..........KE.........
P60903	28	..........KE.........
P67936	181	..........KE.........
Q15084	208	..........KE.........
P78527	1892	..........KE.........
P49321	657	..........KE.........
P49327	992	..........KE.........
Q9UQE7	288	..........KE.........
P09874	579	..........KE.........
O14979	311	..........KE.........
O00422	74	..........KE.........
P07737	116	..........KE.........
Q99547	52	..........KE.........
P49411	361	..........KE.........
Q8N264	169	..........KE.........
Q00059	197	..........KE.........
Q14152	68	..........KE.........
P60228	35	..........KE.........
Q9NUU7	52	..........KE.........
Q14980	891	..........KE.........
P14625	97	..........KE.........
Q8IZL8	541	..........KE.........
Q13813	1838	..........KE.........
P0DMV9	512	..........KE.........
P08133	40	..........KE.........
Q9NZI8	483	..........KE.........
Q9NR30	658	..........KE.........
P09496	141	..........KE.........
O43175	38	..........KE.........
P11021	376	..........KE.........
P10155	214	..........KE.........
Q13442	41	..........KE.........
P43487	190	..........KE.........
P14927	45	..........KE.........
P28482	340	..........KE.........
P48047	98	..........KE.........
P49321	172	..........KE.........
P11387	347	..........KE.........
O14776	885	..........KE.........
Q13442	105	..........KE.........
Q9NZI8	266	..........KE.........
Q14019	118	..........KE.........
P26373	200	..........KE.........
P62280	48	..........KE.........
P49321	535	..........KE.........
P11310	259	..........KE.........
P62249	60	..........KE.........
P60891	194	..........KE.........
Q99613	99	..........KE.........
Q13724	379	..........KE.........
Q96A26	144	..........KE.........
O43491	114	..........KE.........
Q14789	2637	..........KE.........
P09874	607	..........KE.........
P00338	14	..........KE.........
P00390	401	..........KE.........
P11142	597	..........KE.........
Q8NI27	461	..........KE.........
P14868	26	..........KE.........
P07814	243	..........KE.........
Q08945	612	..........KE.........
Q92922	925	..........KE.........
Q03252	81	..........KE.........
P62899	55	..........KE.........
P11142	128	..........KE.........
P38646	175	..........KE.........
Q8IX01	605	..........KE.........
Q9NRZ9	769	..........KE.........
Q9Y224	176	..........KE.........
P15924	1384	..........KE.........
Q86U42	137	..........KE.........
P07900	546	..........KE.........
O75832	23	..........KE.........
P30050	86	..........KE.........
Q9UKV3	1029	..........KE.........
Q14980	1603	..........KE.........
P27635	145	..........KE.........
P16403	52	..........KE.........
P05388	92	..........KE.........
Q13439	934	..........KE.........
P30405	175	..........KE.........
P06753	218	..........KE.........
O75947	95	..........KE.........
O60763	618	..........KE.........
P08238	538	..........KE.........
P30533	180	..........KE.........
P16949	109	..........KE.........
O76021	440	..........KE.........
P60903	37	..........KE.........
P35579	1828	..........KE.........
P82970	95	..........KE.........
P07237	222	..........KE.........
P78527	3638	..........KE.........
P41227	165	..........KE.........
Q13435	857	..........KE.........
Q9Y3B7	169	..........KE.........
Q9BPW8	146	..........KE.........
P15531	49	..........KE.........
Q16531	864	..........KE.........
Q04917	162	..........KE.........
P40925	318	..........KE.........
P09874	337	..........KE.........
P30533	107	..........KE.........
P22626	120	..........KE.........
Q00688	96	..........KE.........
P27816	352	..........KE.........
O94826	293	..........KE.........
P42704	1317	..........KE.........
Q14789	2724	..........KE.........
Q9UQ80	311	..........KE.........
P12814	563	..........KE.........
P49411	395	..........KE.........
P33176	485	..........KE.........
P42704	1059	..........KE.........
O00231	46	..........KE.........
Q9Y3Y2	213	..........KE.........
P17844	340	..........KE.........
O14904	180	..........KE.........
Q9Y3T9	637	..........KE.........
P14625	303	..........KE.........
Q01082	1485	..........KE.........
P11586	262	..........KE.........
P35637	357	..........KE.........
Q03252	200	..........KE.........
Q02880	979	..........KE.........
Q9Y4E8	175	..........KE.........
Q96E52	230	..........KE.........
P00338	228	..........KE.........
P05455	128	..........KE.........
P10809	387	..........KE.........
P30837	414	..........KE.........
Q03252	308	..........KE.........
P30046	87	..........KE.........
O43264	17	..........KE.........
O60925	73	..........KE.........
P40222	364	..........KE.........
Q13011	318	..........KE.........
P12277	247	..........KE.........
O00264	172	..........KE.........
O15144	65	..........KE.........
P48047	60	..........KE.........
P26038	139	..........KE.........
P49458	76	..........KE.........
P18124	59	..........KE.........
P06733	221	..........KE.........
Q13151	176	..........KE.........
Q15075	848	..........KE.........
Q9UKD2	109	..........KE.........
Q9Y3F4	235	..........KE.........
Q13813	1853	..........KE.........
Q9Y5B9	479	..........KE.........
Q14839	1063	..........KE.........
Q07021	91	..........KE.........
P40938	20	..........KE.........
P30041	209	..........KE.........
P60842	309	..........KE.........
P62820	140	..........KE.........
Q9Y265	182	..........KE.........
P61221	210	..........KE.........
Q9UQ80	101	..........KE.........
P67775	41	..........KE.........
P0DMV9	128	..........KE.........
P46783	59	..........KE.........
P53999	114	..........KE.........
P38919	19	..........KE.........
O76094	112	..........KE.........
P82673	313	..........KE.........
P40925	205	..........KE.........
P34932	719	..........KE.........
Q9P2E9	1221	..........KE.........
Q15075	470	..........KE.........
O75533	493	..........KE.........
O15381	70	..........KE.........
P00505	227	..........KE.........
O60506	256	..........KE.........
P51572	221	..........KE.........
P12270	97	..........KE.........
P20700	330	..........KE.........
Q7KZF4	676	..........KE.........
P31948	109	..........KE.........
O14776	700	..........KE.........
P62258	69	..........KE.........
Q2TAY7	19	..........KE.........
Q00610	742	..........KE.........
P07099	286	..........KE.........
P17480	594	..........KE.........
P12270	351	..........KE.........
Q8N1G4	228	..........KE.........
O00567	540	..........KE.........
Q86UP2	525	..........KE.........
Q00610	1254	..........KE.........
P68104	172	..........KE.........
P50995	282	..........KE.........
Q9NRR5	23	..........KE.........
P33316	206	..........KE.........
Q9BVP2	185	..........KE.........
P08243	467	..........KE.........
P08238	491	..........KE.........
O14579	293	..........KE.........
P10599	94	..........KE.........
P20700	33	..........KE.........
Q02790	256	..........KE.........
Q13813	2426	..........KE.........
P31948	462	..........KE.........
P08243	513	..........KE.........
P05455	37	..........KE.........
Q14254	280	..........KE.........
P51991	29	..........KE.........
P07437	324	..........KE.........
P04844	154	..........KE.........
P60981	92	..........KE.........
Q9Y266	105	..........KE.........
O60264	834	..........KE.........
Q04637	1188	..........KE.........
P38646	288	..........KE.........
P31942	67	..........KE.........
O60763	858	..........KE.........
P05141	63	..........KE.........
Q16891	726	..........KE.........
P36776	811	..........KE.........
P46777	188	..........KE.........
P62979	33	..........KE.........
Q96A49	194	..........KE.........
Q15075	1011	..........KE.........
Q15029	405	..........KE.........
Q9H3N1	130	..........KE.........
Q13813	274	..........KE.........
Q01518	63	..........KE.........
Q86UP2	777	..........KE.........
Q02878	237	..........KE.........
Q9BVI4	246	..........KE.........
O00567	564	..........KE.........
P23528	92	..........KE.........
O43852	251	..........KE.........
Q9UKG1	66	..........KE.........
P67809	81	..........KE.........
P12270	952	..........KE.........
P14625	613	..........KE.........
Q16531	579	..........KE.........
Q9UMS4	122	..........KE.........
Q96J01	91	..........KE.........
P57740	814	..........KE.........
Q01469	103	..........KE.........
Q6PI48	558	..........KE.........
P22102	111	..........KE.........
P27816	254	..........KE.........
Q53GQ0	95	..........KE.........
O14980	54	..........KE.........
Q16698	260	..........KE.........
P38919	321	..........KE.........
O60664	122	..........KE.........
Q9NQ48	40	..........KE.........
P06493	56	..........KE.........
P19338	589	..........KE.........
P05455	176	..........KE.........
P12956	582	..........KE.........
Q01813	747	..........KE.........
P12270	463	..........KE.........
Q969S9	241	..........KE.........
Q14444	234	..........KE.........
Q68DK7	245	..........KE.........
Q08J23	88	..........KE.........
Q14444	110	..........KE.........
P38919	314	..........KE.........
P78344	735	..........KE.........
P23381	114	..........KE.........
Q14974	211	..........KE.........
Q00610	1264	..........KE.........
P57053	35	..........KE.........
P15311	438	..........KE.........
P11388	1184	..........KE.........
P49327	2206	..........KE.........
Q13813	1781	..........KE.........
P40227	307	..........KE.........
O43390	259	..........KE.........
P48047	70	..........KE.........
Q9NTK5	209	..........KE.........
P16949	137	..........KE.........
Q9NYK5	50	..........KE.........
P14618	62	..........KE.........
P49750	1857	..........KE.........
Q9BPX3	11	..........KE.........
P54136	274	..........KE.........
P07355	148	..........KE.........
Q15424	172	..........KE.........
P00338	224	..........KE.........
Q13813	272	..........KE.........
Q15366	23	..........KE.........
Q9NVP1	195	..........KE.........
Q7LBR1	16	..........KE.........
Q99729	232	..........KE.........
P51149	157	..........KE.........
Q14739	107	..........KE.........
Q01105	154	..........KE.........
O75400	776	..........KE.........
P11021	382	..........KE.........
Q9HAV7	127	..........KE.........
Q14566	646	..........KE.........
Q9NRF9	31	..........KE.........
Q00059	62	..........KE.........
P49321	626	..........KE.........
O15212	44	..........KE.........
P06576	485	..........KE.........
P62979	63	..........KE.........
O43175	289	..........KE.........
P40926	269	..........KE.........
P80303	90	..........KE.........
Q13428	122	..........KE.........
P53396	780	..........KE.........
P39687	20	..........KE.........
Q9Y2W1	442	..........KE.........
P24539	210	..........KE.........
P25705	126	..........KE.........
P62829	123	..........KE.........
Q9UPW6	524	..........KE.........
P50990	16	..........KE.........
Q9GZT3	36	..........KE.........
P62937	133	..........KE.........
P17480	646	..........KE.........
P08238	69	..........KE.........
O95202	373	..........KE.........
P22234	19	..........KE.........
P13639	330	..........KE.........
Q15738	114	..........KE.........
P09429	55	..........KE.........
P51858	170	..........KE.........
P0DP25	31	..........KE.........
Q12906	117	..........KE.........
Q96AG4	33	..........KE.........
P39019	43	..........KE.........
P07900	74	..........KE.........
Q9UQ35	1165	..........KE.........
P22102	63	..........KE.........
Q9NZ01	291	..........KE.........
Q9BQ69	96	..........KE.........
P15880	58	..........KE.........
P05455	299	..........KE.........
Q9NZI8	213	..........KE.........
P26599	134	..........KE.........
O76021	76	..........KE.........
Q00059	186	..........KE.........
Q00839	436	..........KE.........
Q96HE7	455	..........KE.........
P63165	17	..........KE.........
P54920	264	..........KE.........
P00441	24	..........KE.........
Q9NP78	355	..........KE.........
P10809	180	..........KE.........
P14625	547	..........KE.........
P78527	2818	..........KE.........
Q9HAV7	186	..........KE.........
P41252	848	..........KE.........
O94808	17	..........KE.........
P68363	112	..........KE.........
Q16891	119	..........KE.........
P62851	60	..........KE.........
P78371	431	..........KE.........
Q9NYF8	831	..........KE.........
P49368	381	..........KE.........
Q02880	205	..........KE.........
P20339	116	..........KE.........
Q15293	66	..........KE.........
P54819	160	..........KE.........
Q02790	441	..........KE.........
O75380	105	..........KE.........
P38432	496	..........KE.........
P37198	415	..........KE.........
P02786	693	..........KE.........
P52272	145	..........KE.........
Q8N1F7	660	..........KE.........
P08195	287	..........KE.........
P15880	257	..........KE.........
Q00839	462	..........KE.........
P63261	315	..........KE.........
Q8NDZ2	401	..........KE.........
P67936	195	.....K....KL.........
P09493	231	.....K....KL.........
P06753	232	.....K....KL.........
Q5JRA6	1477	.....K....KL.........
Q15046	407	.....K....KL.........
Q9Y2R4	131	.....K....KL.........
P11388	976	.....K....KL.........
P14314	196	.....K....KL.........
P62424	217	.....K....KL.........
Q9Y5B9	216	.....K....KL.........
P25788	57	.....K....KL.........
P02545	270	.....K....KL.........
Q14683	584	.....K....KL.........
Q9H2W6	132	.....K....KL.........
Q15233	295	.....K....KL.........
O95202	257	.....K....KL.........
Q13813	63	.....K....KL.........
P29401	11	.....K....KL.........
P13639	314	.....K....KL.........
Q9NSI2	123	.....K....KL.........
Q00610	856	.....K....KL.........
Q14320	100	.....K....KL.........
P62979	99	.....K....KL.........
Q00839	664	.....K....KL.........
P13693	102	.....K....KL.........
O15541	316	.....K....KL.........
P11387	164	.....K....KL.........
P24539	131	.....K....KL.........
Q9NY61	380	.....K....KL.........
P08238	354	.....K....KL.........
Q9BZZ5	158	.....K....KL.........
P78527	3655	.....K....KL.........
O15371	431	.....K....KL.........
P78527	1857	.....K....KL.........
P61006	138	.....K....KL.........
P28838	66	.....K....KL.........
Q9NR30	600	.....K....KL.........
P30101	422	.....K....KL.........
Q92552	340	.....K....KL.........
P46060	31	.....K....KL.........
P46087	704	.....K....KL.........
P18887	169	.....K....KL.........
P62258	78	.....K....KL.........
Q03252	290	.....K....KL.........
P35250	46	.....K....KL.........
P51665	204	.....K....KL.........
P62750	115	.....K....KL.........
P09874	700	.....K....KL.........
P36578	239	.....K....KL.........
P04181	107	.....K....KL.........
P08865	57	.....K....KL.........
P61247	187	.....K....KL.........
P14625	410	.....K....KL.........
Q16595	197	.....K....KL.........
Q4VCS5	496	.....K....KL.........
P10809	96	.....K....KL.........
P43490	48	.....K....KL.........
Q99832	292	.....K....KL.........
P09874	414	.....K....KL.........
O94874	614	.....K....KL.........
P34897	464	.....K....KL.........
Q14980	616	.....K....KL.........
P38646	345	.....K....KL.........
Q96MF7	101	.....K....KL.........
Q13247	165	.....K....KL.........
P25440	661	.....K....KL.........
P49327	1871	.....K....KL.........
P56211	31	.....K....KL.........
P26373	123	.....K....KL.........
Q9NR30	332	.....K....KL.........
Q86UP2	653	.....K....KL.........
P12956	468	.....K....KL.........
Q13347	213	.....K....KL.........
P62306	22	.....K....KL.........
P61011	311	.....K....KL.........
P62277	39	.....K....KL.........
Q9HAV7	162	.....K....KL.........
P62917	149	.....K....KL.........
P78371	181	.....K....KL.........
O43390	374	......V...KD.........
O60506	371	......V...KD.........
P12268	124	......V...KD.........
P38646	300	......V...KD.........
P61604	86	......V...KD.........
O75380	49	......V...KD.........
P27816	318	......V...KD.........
P15170	311	......V...KD.........
P49368	222	......V...KD.........
P27797	159	......V...KD.........
O00560	119	......V...KD.........
P38159	41	......V...KD.........
P48643	232	......V...KD.........
P07737	54	......V...KD.........
Q9Y4L1	889	......V...KD.........
Q00839	609	......V...KD.........
P10809	202	......V...KD.........
P27816	276	......V...KD.........
P61978	396	......V...KD.........
Q5VTR2	874	......V...KD.........
O14980	680	......V...KD.........
P27694	88	......V...KD.........
P60660	81	......V...KD.........
P06576	259	......V...KD.........
Q8WUM4	327	......V...KD.........
O75533	858	......V...KD.........
P78527	525	......V...KD.........
P62701	211	......V...KD.........
P28838	489	......V...KD.........
P60891	212	......V...KD.........
Q9BZE4	16	......V...KD.........
P63244	106	......V...KD.........
P80303	309	......V...KD.........
O43615	237	......V...KD.........
Q6P2Q9	1020	......V...KD.........
Q9NR30	224	......V...KD.........
O43719	174	......V...KD.........
P00558	97	......V...KD.........
P23921	128	......V...KD.........
P10809	352	......V...KD.........
Q9H2W6	257	......V...KD.........
Q15233	107	......V...KD.........
P13674	43	......V...KD.........
Q86UP2	806	......V...KD.........
Q14204	4406	......V...KD.........
Q99798	138	......V...KD.........
P50990	235	......V...KD.........
O60313	342	......V...KD.........
Q9NVI1	339	......V...KD.........
P08133	135	......V...KD.........
P13995	152	......V...KD.........
Q16787	2317	......V...KD.........
P09960	58	......V...KD.........
Q16181	373	......V...KD.........
P12270	335	......V...KD.........
Q13263	188	......V...KD.........
P24928	1350	......V...KD.........
O43143	143	......V...KD.........
Q6UB35	880	......V...KD.........
P07237	424	.........AK.D........
P30101	433	.........AK.D........
P13667	234	.........AK.D........
O15347	65	.........AK.D........
P13667	582	.........AK.D........
P26583	65	.........AK.D........
P09429	65	.........AK.D........
P13667	119	.........AK.D........
Q8NBS9	118	.........AK.D........
P04179	75	.........AK.D........
P30101	82	.........AK.D........
P08579	85	.........AK.D........
P07237	81	.........AK.D........
Q9GZR7	534	.........AK.D........
P09012	88	.........AK.D........
Q9BVJ6	314	.........AK.D........
P27824	99	.........AK.D........
Q99848	142	.........AK.D........
O00232	405	.........AK.D........
P80303	121	.........AK.D........
P07108	55	.........AK.D........
Q02818	118	.........AK.D........
Q03252	285	.........AK.D........
Q06323	13	.........AK.D........
Q13257	111	.........AK.D........
P19338	333	.........AK.D........
Q9Y324	83	.........AK.D........
Q13442	137	.........AK.D........
P06576	519	.........AK.D........
P18206	544	.........AK.D........
Q6P2Q9	746	.........AK.D........
Q92667	281	.........AK.D........
P14618	367	.........AK.D........
P27797	224	.........AK.D........
P27824	89	.........AK.D........
P13010	465	.........AK.D........
Q9UQE7	238	.........AK.D........
P62906	147	.........AK.D........
P36578	364	.........AK.D........
Q00059	174	.........AK.D........
Q13813	1519	.........AK.D........
Q9HAV7	169	.........AK.D........
P48047	176	.........AK.D........
P09429	157	..........KD.........
Q8IXB1	88	..........KD.........
Q14807	478	..........KD.........
Q8TAV0	235	..........KD.........
P55072	668	..........KD.........
O15347	155	..........KD.........
Q14152	654	..........KD.........
P38646	600	..........KD.........
Q6P2Q9	1984	..........KD.........
Q5VWG9	556	..........KD.........
P14625	623	..........KD.........
O75368	37	..........KD.........
Q00610	1392	..........KD.........
P35998	407	..........KD.........
P35580	73	..........KD.........
P63167	36	..........KD.........
Q06830	27	..........KD.........
P63000	123	..........KD.........
P78344	712	..........KD.........
P25398	121	..........KD.........
Q6NUK1	85	..........KD.........
P25685	286	..........KD.........
O14776	667	..........KD.........
P20042	142	..........KD.........
O14979	197	..........KD.........
P50991	326	..........KD.........
P47756	57	..........KD.........
Q9NZ01	60	..........KD.........
P13639	328	..........KD.........
O60841	960	..........KD.........
P23193	84	..........KD.........
O75347	86	..........KD.........
P39019	115	..........KD.........
Q15019	318	..........KD.........
P36776	414	..........KD.........
Q15388	61	..........KD.........
Q13547	451	..........KD.........
P07237	200	..........KD.........
Q99757	152	..........KD.........
O43852	165	..........KD.........
P52565	43	..........KD.........
P09669	60	..........KD.........
P46060	481	..........KD.........
Q8NC51	299	..........KD.........
Q9UQ35	101	..........KD.........
Q8IWJ2	530	..........KD.........
Q15293	266	..........KD.........
P11177	347	..........KD.........
Q00341	769	..........KD.........
Q9Y4W6	300	..........KD.........
P55884	734	..........KD.........
Q99729	118	..........KD.........
P30048	83	..........KD.........
Q14008	282	..........KD.........
O75643	745	..........KD.........
Q3SXM5	109	..........KD.........
P12270	1571	..........KD.........
Q9NW64	104	..........KD.........
P06737	470	..........KD.........
Q02880	254	..........KD.........
O95202	493	..........KD.........
P07900	576	..........KD.........
P41250	115	..........KD.........
P35579	1620	..........KD.........
P20073	233	..........KD.........
P53701	138	..........KD.........
Q14980	1062	..........KD.........
Q71DI3	123	..........KD.........
Q13619	496	..........KD.........
Q13439	1576	..........KD.........
P42704	1332	..........KD.........
P51572	192	..........KD.........
Q9H583	1930	..........KD.........
P00558	91	..........KD.........
Q01082	1684	..........KD.........
P09661	172	..........KD.........
P35580	1655	..........KD.........
P60842	193	..........KD.........
Q9BSC4	605	..........KD.........
Q13813	920	..........KD.........
P43686	397	..........KD.........
Q12874	64	..........KD.........
Q9UBU9	437	..........KD.........
Q9BQG0	151	..........KD.........
Q53EZ4	125	..........KD.........
O75694	824	..........KD.........
Q86UP2	1197	..........KD.........
O60841	784	..........KD.........
P20618	204	..........KD.........
Q13813	646	..........KD.........
Q9UMZ2	1203	..........KD.........
Q9UQE7	106	..........KD.........
Q92878	803	..........KD.........
P39023	148	..........KD.........
Q9Y4W6	308	..........KD.........
P14618	224	..........KD.........
Q9H7B2	50	..........KD.........
Q8N1F7	106	..........KD.........
O76094	42	..........KD.........
Q96J01	86	..........KD.........
Q9Y5B9	444	..........KD.........
P23246	516	..........KD.........
Q08945	100	..........KD.........
P37837	115	..........KD.........
Q15293	131	..........KD.........
P33993	641	..........KD.........
P78527	117	..........KD.........
O60869	93	..........KD.........
P17480	61	..........KD.........
P20674	113	..........KD.........
P68363	326	..........KD.........
P05198	123	..........KD.........
Q9NYK5	131	..........KD.........
Q99729	86	..........KD.........
P20042	52	..........KD.........
Q14683	287	..........KD.........
P06744	116	..........KD.........
Q7L1Q6	272	..........KD.........
Q8WUM0	1097	..........KD.........
P35579	1862	..........KD.........
Q8NEY8	322	..........KD.........
P00505	296	..........KD.........
O60506	81	..........KD.........
P06744	234	..........KD.........
Q86UP2	337	..........KD.........
P46781	66	..........KD.........
P78406	302	..........KD.........
P45973	143	..........KD.........
O75531	54	..........KD.........
P37837	136	..........KD.........
O94832	524	..........KD.........
P61353	98	..........KD.........
Q00610	1535	..........KD.........
Q99471	100	..........KD.........
P00558	267	..........KD.........
P35250	99	..........KD.........
P15880	103	..........KD.........
P22234	36	..........KD.........
Q14103	114	..........KD.........
P23588	177	..........KD.........
P68036	131	..........KD.........
Q99832	250	..........KD.........
Q6PKG0	972	..........KD.........
P51649	135	..........KD.........
P50454	190	..........KD.........
Q96PK6	112	..........KD.........
P30101	425	..........KD.........
Q9BSJ8	662	..........KD.........
Q2TAY7	194	..........KD.........
Q9BSH4	73	..........KD.........
Q96AG4	116	..........KD.........
Q01085	130	..........KD.........
P10809	87	..........KD.........
O43852	281	..........KD.........
P61619	107	..........KD.........
Q6NUK1	71	..........KD.........
P38646	135	..........KD.........
P26038	501	..........KD.........
P20700	145	..........KD.........
P07355	157	..........KD.........
O43615	312	..........KD.........
P08133	68	..........KD.........
Q15084	73	..........KD.........
O43242	503	..........KD.........
P49721	29	..........KD.........
P00338	222	..........KD.........
Q15181	213	..........KD.........
Q9HC38	181	..........KD.........
P07900	499	..........KD.........
P09960	573	..........KD.........
Q9UKY7	80	..........KD.........
P23528	121	..........KD.........
P35579	1648	..........KD.........
Q96TA2	574	..........KD.........
P38159	63	..........KD.........
Q13242	28	..........KD.........
Q9BUJ2	539	..........KD.........
Q13838	334	..........KD.........
Q13813	1369	..........KD.........
P62244	84	..........KD.........
P78527	1412	..........KD.........
P31948	317	..........KD.........
P35580	1399	..........KD.........
P46060	39	..........KD.........
Q9Y3F4	69	..........KD.........
P11142	451	..........KD.........
O43852	84	..........KD.........
Q9NYF8	567	..........KD.........
Q9GZZ1	37	..........KD.........
A5YKK6	877	..........KD.........
Q7Z2W9	151	..........KD.........
Q13084	221	..........KD.........
Q9BT78	251	..........KD.........
P84090	84	..........KD.........
P35580	1520	..........KD.........
P30101	152	..........KD.........
Q14566	108	..........KD.........
P07741	34	..........KD.........
P31040	335	..........KD.........
P27348	80	..........KD.........
Q9P2N5	877	..........KD.........
Q9H8Y8	50	..........KD.........
Q8IXM3	105	..........KD.........
P52272	88	..........KD.........
Q14697	220	..........KD.........
Q15181	63	..........KD.........
Q07955	30	..........KD.........
P55084	348	..........KD.........
P00367	503	..........KD.........
P02545	135	..........KD.........
P07900	478	..........KD.........
P42167	13	..........KD.........
O43175	129	..........KD.........
O00566	636	..........KD.........
P78316	325	..........KD.........
O75475	329	..........KD.........
P18621	49	..........KD.........
P24752	181	..........KD.........
P30519	55	..........KD.........
P34949	412	..........KD.........
P17980	70	..........KD.........
Q96E29	186	..........KD.........
P60903	57	..........KD.........
Q9BZE4	534	..........KD.........
P23634	1071	..........KD.........
P0DP25	78	..........KD.........
Q00839	352	..........KD.........
Q14696	72	..........KD.........
P07195	82	..........KD.........
Q04637	944	..........KD.........
P11388	251	..........KD.........
Q6UB35	177	..........KD.........
Q13185	143	..........KD.........
Q15155	438	..........KD.........
P48735	263	..........KD.........
Q00839	626	..........KD.........
P49915	416	..........KD.........
P0DP25	22	..........KD.........
Q01844	433	..........KD.........
Q04637	853	..........KD.........
P62249	109	..........KD.........
P48643	160	..........KD.........
P00338	81	..........KD.........
Q96E11	100	..........KD.........
Q14692	1147	..........KD.........
P63279	65	..........KD.........
P41252	861	..........KD.........
Q9Y3T9	70	..........KD.........
P15531	56	..........KD.........
P34897	474	..........KD.........
Q9H0H5	55	..........KD.........
Q15717	72	..........KD.........
Q9NPA8	43	..........KD.........
Q8N1F7	558	..........KD.........
O60264	647	..........KD.........
P08559	321	..........KD.........
Q07065	223	..........KD.........
P40227	388	..........KD.........
Q92688	101	..........KD.........
P41250	204	..........KD.........
P62917	46	..........KD.........
P12270	494	..........KD.........
P49321	405	..........KD.........
Q7Z7H5	150	..........KD.........
P10809	75	..........KD.........
Q8IWX8	672	..........KD.........
P17987	538	..........KD.........
P30041	122	..........KD.........
Q86UP2	352	..........KD.........
P49821	36	..........KD.........
Q9Y230	184	..........KD.........
P40939	390	..........KD.........
Q86VP6	20	..........KD.........
P07814	599	..........KD.........
P12532	337	..........KD.........
P06454	15	..........KD.........
P14866	475	..........KD.........
P06744	34	..........KD.........
P09936	195	..........KD.........
P52272	239	..........KD.........
P06748	54	..........KD.........
P22392	56	..........KD.........
Q9UQ35	1203	..........KD.........
P25398	112	..........KD.........
P83881	30	..........KD.........
P62081	183	..........KD.........
P07195	310	..........KD.........
Q96HS1	116	..........KD.........
P29401	16	..........KD.........
P10809	314	..........KD.........
Q15029	763	..........KD.........
P46940	806	..........KD.........
P14314	385	..........KD.........
Q5BKZ1	325	..........KD.........
P48643	20	..........KD.........
Q08211	146	..........KD.........
P04637	351	..........KD.........
Q9NR31	46	..........KD.........
Q15370	46	..........KD.........
P00441	76	..........KD.........
Q13405	98	..........KD.........
P16989	268	..........KD.........
Q07666	111	..........KD.........
P35579	1513	..........KD.........
P20042	99	..........KD.........
P39023	294	..........KD.........
P07237	415	..........KD.........
O76021	318	..........KD.........
Q9NY93	45	..........KD.........
Q9NR30	278	..........KD.........
P05023	671	..........KD.........
P0DN76	13	..........KD.........
Q9NUQ8	140	..........KD.........
P13797	545	..........KD.........
P0DMV9	451	..........KD.........
Q14152	720	..........KD.........
P23528	78	..........KD.........
P00505	404	..........KD.........
P09874	787	..........KD.........
Q7KZF4	339	..........KD.........
P12268	238	..........KD.........
O00571	55	..........KD.........
P15924	1250	..........KD.........
P05141	92	..........KD.........
P12081	118	..........KD.........
P09622	104	..........KD.........
Q9UNM6	174	..........KD.........
P06748	27	..........KD.........
P38646	625	..........KD.........
Q9Y3B7	157	..........KD.........
P84098	46	..........KD.........
Q9BZF9	1042	..........KD.........
P13667	386	..........KD.........
P63220	27	..........KD.........
P09874	249	..........KD.........
P31948	513	..........KD.........
Q96I25	285	..........KD.........
P00918	18	..........KD.........
P23528	144	..........KD.........
P35579	1392	..........KD.........
Q14974	68	..........KD.........
Q15075	342	..........KD.........
O75643	1595	..........KD.........
Q969Q0	30	..........KD.........
O76021	100	..........KD.........
O43809	56	..........KD.........
O75439	148	..........KD.........
P11021	474	..........KD.........
P26641	277	..........KD.........
P78527	3840	..........KD.........
P60174	193	..........KD.........
P23193	199	..........KD.........
P13667	111	..........KD.........
P31943	347	..........KD.........
P25205	293	..........KD.........
P55084	72	..........KD.........
P78371	176	..........KD.........
O43795	949	..........KD.........
P16278	43	..........KD.........
O95202	679	..........KD.........
P26368	292	..........KD.........
Q9Y224	20	..........KD.........
P42704	1037	..........KD.........
P0DP25	95	..........KD.........
Q9UKD2	86	..........KD.........
P51665	180	..........KD.........
P14618	475	..........KD.........
Q15717	120	..........KD.........
O75531	64	..........KD.........
P18669	157	..........KD.........
O00151	22	..........KD.........
Q01082	668	..........KD.........
P13797	297	..........KD.........
O00541	68	..........KD.........
P12004	164	..........KD.........
O75390	321	..........KD.........
P06737	421	..........KD.........
P13674	72	..........KD.........
P23396	214	..........KD.........
P61247	28	..........KD.........
Q9HC07	200	..........KD.........
Q92973	818	..........KD.........
Q9HAV7	131	..........KD.........
Q99497	148	..........KD.........
Q9Y224	100	..........KD.........
P14625	671	..........KD.........
Q9UNX4	653	..........KD.........
P27797	209	..........KD.........
P54819	164	..........KD.........
P68400	102	..........KD.........
P61247	195	..........KD.........
Q14204	2261	..........KD.........
Q9H3N1	107	..........KD.........
P20042	293	..........KD.........
Q14739	42	..........KD.........
Q99497	130	..........KD.........
Q92796	637	..........KD.........
Q07955	138	..........KD.........
P50395	390	..........KD.........
P27635	82	..........KD.........
P13010	466	..........KD.........
P27797	62	..........KD.........
Q16543	121	..........KD.........
Q03252	150	..........KD.........
P18669	138	..........KD.........
P17612	267	..........KD.........
P38159	217	..........KD.........
P63261	50	..........KD.........
Q9NYF8	188	..........KD.........
Q12907	303	..........KD.........
P05387	21	..........KD.........
Q9Y230	365	..........KD.........
O00571	66	..........KD.........
P16949	43	..........KD.........
P26599	428	..........KD.........
Q5T7B8	886	..........KD.........
P07900	567	..........KF.........
Q13217	438	..........KF.........
P08670	294	..........KF.........
P08238	559	..........KF.........
Q9Y4W6	306	..........KF.........
Q92599	369	..........KF.........
P09429	59	..........KF.........
Q9NVA2	366	..........KF.........
Q8NE71	192	..........KF.........
Q5JTH9	186	..........KF.........
P37837	314	..........KF.........
P41567	66	..........KF.........
P26583	59	..........KF.........
Q96GQ7	598	..........KF.........
P0DMV9	77	..........KF.........
P08758	76	..........KF.........
Q6P2Q9	50	..........KF.........
O00566	203	..........KF.........
P39023	366	..........KF.........
O75643	1883	..........KF.........
Q9UNP9	218	..........KF.........
P06737	545	..........KF.........
Q5JRA6	278	..........KF.........
P11172	314	..........KF.........
P62937	82	..........KF.........
O43837	199	..........KF.........
P46940	1174	..........KF.........
P40429	134	..........KF.........
Q8TED0	462	..........KF.........
P40939	353	..........KF.........
Q92879	184	..........KF.........
Q8IY81	214	..........KF.........
Q00610	367	..........KF.........
Q04760	148	..........KF.........
P43243	487	..........KF.........
P09429	88	..........KF.........
Q06203	372	..........KF.........
P35580	1452	..........KF.........
P23526	188	..........KF.........
P78316	40	..........KF.........
P30101	289	..........KF.........
P62277	112	..........KF.........
Q15050	253	..........KF.........
Q8WXA9	94	..........KF.........
Q8WYA6	102	..........KF.........
Q14320	48	..........KF.........
P08195	160	..........KF.........
P11908	34	..........KF.........
P41250	197	..........KF.........
P78347	494	..........KF.........
Q9Y617	117	..........KF.........
Q96MF7	107	..........KF.........
P61247	222	..........KF.........
P46781	47	..........KF.........
Q9H2H8	70	..........KF.........
P35579	1445	..........KF.........
Q14978	33	..........KF.........
P49792	2125	..........KF.........
Q92841	109	..........KF.........
Q9NR45	61	..........KF.........
P08133	81	..........KF.........
P43487	150	..........KF.........
Q9NX24	69	..........KF.........
Q9NYB0	384	..........KF.........
P60891	34	..........KF.........
Q9NTI5	548	..........KF.........
O43707	417	..........KF.........
Q12789	1377	..........KF.........
Q12981	50	..........KF.........
P30101	214	..........KF.........
Q14789	2214	..........KF.........
Q9Y266	315	..........KF.........
Q9C0C9	953	..........KF.........
Q8N766	41	..........KF.........
Q68E01	966	..........KF.........
Q9H0D6	524	..........KF.........
Q9NWU2	48	..........KF.........
P11940	213	..........KF.........
P31939	477	..........KF.........
Q9UGM6	313	..........KF.........
Q9Y6E2	24	..........KF.........
Q02790	234	..........KF.........
P42224	379	..........KF.........
Q02790	76	..........KF.........
Q6P2Q9	1901	..........KF.........
P30040	54	..........KF.........
O00410	572	..........KF.........
Q9H2U2	216	..........KF.........
Q5VYK3	690	..........KF.........
Q99729	215	..........KF.........
P00387	120	..........KF.........
P22102	411	..........KF.........
O95299	277	..........KF.........
O60287	616	..........KF.........
Q15691	113	..........KF.........
O14776	740	..........KF.........
Q9UHD8	62	..........KF.........
Q96EC8	72	..........KF.........
Q8IY81	209	..........KF.........
Q8WYR1	420	..........KF.........
P52272	698	..........KF.........
Q99848	247	..........KF.........
P13639	235	..........KF.........
Q86UP2	521	..........KF.........
P13667	485	..........KF.........
Q9NQ48	264	..........KF.........
Q01082	1913	..........KF.........
Q01082	593	..........KF.........
Q9H0D6	533	..........KF.........
P32969	174	..........KF.........
Q9NRX1	191	..........KF.........
P53041	111	..........KF.........
Q15084	368	..........KF.........
Q9BVI4	124	..........KF.........
P15311	79	..........KF.........
P16152	157	..........KF.........
P20042	201	..........KF.........
Q96RT6	65	..........KF.........
P02545	450	..........KF.........
Q5JRX3	893	..........KF.........
P15531	39	..........KF.........
P22307	132	..........KF.........
P12270	274	..........KF.........
P26038	254	..........KF.........
P10809	31	..........KF.........
O43852	98	..........KF.........
Q5JTH9	1014	..........KF.........
O43719	297	..........KF.........
P50395	174	..........KF.........
Q04637	900	..........KF.........
Q2TAY7	200	..........KF.........
P27797	55	..........KF.........
Q53F19	462	..........KF.........
O43592	627	..........KF.........
O60610	228	..........KF.........
Q15424	356	..........KF.........
P17480	292	..........KF.........
Q8IY81	14	..........KF.........
P47914	38	..........KF.........
P55786	234	..........KF.........
P23396	151	..........KF.........
Q9NQ55	435	..........KF.........
Q13151	159	..........KF.........
P14625	75	..........KF.........
P51858	72	..........KF.........
O95347	1160	..........KF.........
O76021	461	..........KF.........
O15020	1909	..........KF.........
P50570	90	..........KF.........
P26038	79	..........KF.........
P62195	94	..........KF.........
P62249	131	..........KF.........
Q09666	884	..........KF.........
Q14BN4	767	..........KF.........
Q13242	169	..........KF.........
Q8WWC4	163	..........KF.........
P22392	39	..........KF.........
P00558	48	..........KF.........
Q9BRJ2	49	..........KF.........
P40425	218	..........KF.........
P26599	485	..........KF.........
Q9BZE4	52	..........KF.........
P68104	392	..........KF.........
O95816	123	..........KF.........
O75475	91	..........KF.........
Q9GZZ1	126	..........KF.........
P57772	175	..........KF.........
P08865	89	..........KF.........
P49411	88	..........KF.........
Q8TAT6	179	..........KF.........
Q7Z2W4	296	..........KF.........
Q9UNL2	81	..........KF.........
P52209	309	..........KF.........
Q96EE3	120	..........KF.........
P48739	199	..........KF.........
P78527	3631	..........KF.........
Q9NP72	138	..........KF.........
Q05519	82	..........KF.........
Q9UQE7	1190	..........KF.........
P11021	113	..........KF.........
P35579	79	..........KF.........
Q15459	80	..........KF.........
Q14247	87	..........KF.........
Q9NTJ3	389	..........KF.........
O00299	166	..........KF.........
P40424	207	..........KF.........
Q13561	217	..........KF.........
P30101	335	..........KF.........
O75131	76	..........KF.........
P39023	373	..........KF.........
Q16836	301	..........KF.........
Q9Y2W1	451	..........KF.........
P27708	1127	..........KF.........
Q6PKG0	1017	..........KF.........
Q9ULX6	411	..........KF.........
P30837	426	..........KF.........
P68363	394	..........KF.........
Q7L2H7	254	..........KF.........
P13667	616	..........KF.........
Q9Y2R4	285	..........KF.........
O94925	158	..........KF.........
Q07955	179	..........KF.........
Q9P2I0	130	..........KF.........
Q8WUM4	350	..........KF.........
Q02878	192	..........KF.........
P24752	230	..........KF.........
P68104	41	..........KF.........
Q9Y2X3	152	..........KF.........
P31040	179	..........KF.........
P52907	19	..........KF.........
Q99623	147	..........KF.........
Q9BXJ9	659	..........KF.........
P62906	156	..........KF.........
O43175	137	..........KF.........
P30876	421	..........KF.........
Q9BTE7	124	..........KF.........
Q8N163	347	..........KF.........
P34932	638	..........KF.........
Q15397	87	..........KF.........
Q96TA2	524	..........KF.........
P50570	257	..........KF.........
Q9Y450	109	..........KF.........
O75475	422	..........KF.........
Q15056	80	..........KF.........
O00116	454	..........KF.........
P30419	310	..........KF.........
P53621	1028	..........KF.........
Q9NX63	173	..........KF.........
P61326	16	..........KF.........
Q93050	50	..........KF.........
Q8WWM7	155	..........KF.........
P62826	71	..........KF.........
P06733	105	..........KF.........
P05091	426	..........KF.........
P54577	327	..........KF.........
Q96BR5	59	..........KF.........
P30040	59	..........KF.........
Q13765	142	..........KF.........
Q14692	243	..........KF.........
O00567	158	..........KF.........
P62750	78	..........KF.........
Q8N999	314	..........KF.........
Q86UP2	283	..........KF.........
P61313	93	..........KF.........
Q8N3U4	664	..........KF.........
Q5BKZ1	318	..........KF.........
Q9H583	1575	..........KF.........
Q9NX58	113	..........KF.........
P42126	61	..........KF.........
P55072	505	..........KF.........
P49458	64	..........KF.........
Q9Y5B9	141	..........KF.........
Q7L8L6	507	..........KF.........
Q13363	88	..........KF.........
Q9UK45	26	..........KF.........
P49411	405	..........KF.........
O75691	2519	..........KF.........
[truncated: 3,397 more rows]
